# Supplementary material for: Metabolic syndrome with mortality and major adverse cardiovascular events in an elderly population
Source: Front Endocrinol (Lausanne). 2025 May 22;16:1570191. doi: 10.3389/fendo.2025.1570191 (PMC12142050; doi:10.3389/fendo.2025.1570191)
Supplement: Supplementary file 1 [file Table1.xlsx]

## Sheet: Sheet1
cpnbr	1-male, 2-female	date of birth	1-htn, 2-no htn	diagnosis date	high sbp	high dbp	1-htn treatment, 2-no treatment	1-dm type1, 2-dm type2	investigation date	blood suger	blood totalcholesterol	blood tg	blood hdl	blood LdL	body height(cm)	body height(m)	body weight (kg)	waist circumference	hip circ	bsa	bmi	age	Enrol_Date	1-MACE, 2-no MACE	1-non-fatal heart attack, 2-non-fatal stroke, 3-cardiovascular death, 4-other causes of death	MACE followup DATE	MACE followup Duration (days)
80001	1	1941-10-18	2					2	2014-07-24	5.2	3.34	1.24	1.31	1.54	167	1.67	64.4	85	93	1.72842	23.1	73	2014-07-24	2		2022-10-25	3015
80002	2	1943-12-11	1	1988-01-01	220	110	1	2	2014-07-24	5.7	7	2.56	1.89	4.22	149	1.49	57.5	86	96	1.54268	25.9	71	2014-07-24	2		2022-10-25	3015
80003	2	1948-10-11	1	2014-03-01	150	90	2	2	2014-07-24						162	1.62	64.3	91	97	1.70103	24.5	66	2014-07-24	2		2022-10-25	3015
80004	1	1941-01-28	2					1	2014-07-24	6	5.48	1.68	1.05	3.66	174	1.74	68	82	95	1.81292	22.5	73	2014-07-24	2		2022-10-25	3015
80005	1	1933-04-10	1	1994-01-01	180	80	1	1	2014-07-24						165	1.65	70	96	97	1.79118	25.7	81	2014-07-24	1	4	2020-12-31	2352
80006	2	1934-01-22	2				2	2	2014-07-24						162	1.62	50	92	91	1.5	19.1	80	2014-07-24	2		2022-10-25	3015
80007	2	1942-12-23	2				2	2	2014-07-24	6.4	4.32	0.91	1.17	2.88	156	1.56	55.5	84	92	1.55081	22.8	72	2014-07-24	2		2022-10-25	3015
80008	1	1940-10-10	1	1994-01-01	160	80	1	1	2014-07-24	5.4	4.9	2.41	1.23	2.92	162	1.62	62.9	88	95	1.68241	24	74	2014-07-24	1	1	2016-04-07	623
80009	2	1947-10-09	2				2	2	2014-07-24	5.7	4.34	1.2	1.77	2.2	156	1.56	54	82	92	1.52971	22.2	67	2014-07-24	2		2022-10-25	3015
80010	2	1944-08-21	1	1994-01-01	170	110	1	2	2014-07-25	5.8	4.68	1.32	1.17	3.17	163	1.63	47.2	66	88	1.46189	17.8	70	2014-07-25	2		2022-10-25	3014
80011	1	1948-03-04	2				2	2	2014-07-25	5.8	6.04	1.73	1.2	4.26	168	1.68	78.5	98	102	1.91398	27.8	66	2014-07-25	2		2022-10-25	3014
80012	1	1942-12-27	1	2007-01-01	140	90	1	2	2014-07-25	5.7	3.7	0.76	1.57	1.8	145	1.45	50	76	93	1.41912	23.8	72	2014-07-25	2		2022-10-25	3014
80013	2	1948-11-22	1	1974-01-01	190	104	1	2	2014-07-25	6.6	5.5	1.42	1.67	3.35	164	1.64	48.1	72	89	1.48028	17.9	66	2014-07-25	2		2022-10-25	3014
80014	2	1940-06-23	2					2	2014-07-25	5.3	4.13	3.02	1.04	2.1	154.5	1.545	53.9	84	92	1.52092	22.6	74	2014-07-25	1	2	2022-01-24	2740
80015	2	1949-05-11	2					2	2014-07-25	5	4.23	1.15	1.46	2.36	158	1.58	82.1	68	92	1.89823	32.9	65	2014-07-25	2		2022-10-25	3014
80016	2	1949-10-11	2					1	2014-07-25	9.6	5.3	5.41	0.94	2.39	155	1.55	64.7	88	97	1.66904	26.9	65	2014-07-25	2		2022-10-25	3014
80017	1	1948-10-12	1	2003-01-01	180	100	1	2	2014-07-25	5.7	5.82	1.53	1.54	3.78	171	1.71	75.9	92	99	1.89875	26	66	2014-07-25	2		2022-10-25	3014
80018	1	1948-06-26	1	1977-01-01	190	120	1	2	2014-07-25	5.7	4.76	1.74	0.96	3.23	172.5	1.725	69.5	84	96	1.82489	23.4	66	2014-07-25	1	3	2020-06-21	2158
80019	1	1948-01-30	2					2	2014-07-28	4.9	3.4	0.61	1.09	2.08	170	1.7	71.7	90	93	1.84006	24.8	66	2014-07-28	2		2022-10-25	3011
80020	2	1942-06-10	2					2	2014-07-28	4.6	4.87	2.07	0.96	3.19	158	1.58	63.4	83	94	1.6681	25.4	72	2014-07-28	2		2022-10-25	3011
80021	1	1945-12-01	1	1998-01-01	180	110	1	2	2014-07-28	5.4	4.39	1.26	0.96	2.83	169	1.69	77	96	100	1.90124	27	69	2014-07-28	2		2022-10-25	3011
80022	1	1948-01-15	2					2	2014-07-28	5.4	4.01	1.72	0.62	0.46	179	1.79	64	84	94	1.78388	20	66	2014-07-28	2		2022-10-25	3011
80023	1	1947-05-14	2					2	2014-07-28	5.3	4.51	0.82	1.17	3.09	169	1.69	66.6	77	96	1.76819	23.3	67	2014-07-28	2		2022-10-25	3011
80024	1	1943-03-20	2					2	2014-07-28	5.2	4.42	5.2			162	1.62	70.2	98	97	1.77736	26.7	71	2014-07-28	2		2022-10-25	3011
80025	2	1948-04-21	1	1994-01-01	190	120	1	2	2014-07-28	5.4	4.78	1.99	1.28	2.9	149	1.49	49.5	80	74	1.43135	22.3	66	2014-07-28	2		2022-10-25	3011
80026	2	1940-10-06	2					1	2014-07-28	7.3	4.74	3.05	0.96	2.66	149	1.49	55.4	88	96	1.51425	25	74	2014-07-28	1	2	2015-01-08	164
80027	1	1944-09-20	1	2013-01-01	160	95	1	2	2014-07-29	5.9	3.53	2.73	0.73	1.78	170	1.7	76	95	98	1.89444	26.3	70	2014-07-29	2		2022-10-25	3010
80028	2	1947-09-21	1	1991-01-01	160	100	1	2	2014-07-29	5.5	5.23	1.84	1.23	3.23	149	1.49	69.5	99	107	1.69603	31.3	67	2014-07-29	2		2022-10-25	3010
80029	1	1946-09-30	1	1996-01-01	150	100	1	2	2014-07-29	4.8	5.81	1.97	1.16	4.03	165	1.65	62.2	77	94	1.68844	22.8	68	2014-07-29	2		2022-10-25	3010
80030	1	1947-06-21	1	1993-01-01	168	108	1	2	2014-07-29	5.7	5.62	1.89	1.2	3.66	173	1.73	72	100		1.86011	24.1	67	2014-07-29	2		2022-10-25	3010
80031	1	1949-07-18	2					2	2014-07-29	5.8	4.94	2.07	1.52	2.76	164	1.64	66.5	89	93	1.74053	24.7	65	2014-07-29	1	2	2016-02-17	568
80032	2	1949-06-22	2					2	2014-07-29	8.2	6.29	1.79	1.2	4.33	157	1.57	66.1	87	58	1.69785	26.8	65	2014-07-29	2		2022-10-25	3010
80033	1	1939-06-23	2					2	2014-07-29	4.8	5.54	2.9	1.07	3.41	171	1.71	67	81	95	1.78396	22.9	75	2014-07-29	2		2022-10-25	3010
80034	2	1950-09-29	2					2	2014-07-29	4.9	5.36	1.8	1.14	3.34	172	1.72	58.3	77	96	1.66897	19.7	64	2014-07-29	2		2022-10-25	3010
80035	2	1940-11-19	1	1988-01-01	200	85	1	1	2014-07-29	5.3	3.67	0.95	1.3	2.12	160	1.6	58.2	83	93	1.60831	22.7	74	2014-07-29	2		2022-10-25	3010
80036	2	1942-12-05	2					2	2014-07-29	4.7	5.67	1.73	1.12	4.02	148	1.48	46.9	68	87	1.38856	21.4	72	2014-07-29	2		2022-10-25	3010
80037	1	1937-04-15	1	1988-01-01	160	100	1	2	2014-07-29	5.6	3.03	0.71	1.13	1.64	169	1.69	72.5	99	103	1.84485	25.4	77	2014-07-29	2		2022-10-25	3010
80038	1	1931-04-02	1	1952-01-01	200	120	1	2	2014-07-30	5.8	4.03	0.73	1.34	2.45	164.5	1.645	56	83	100	1.59965	20.7	83	2014-07-30	1	4	2018-01-31	1281
80039	1	1932-06-07	1	1998-01-01	200	80	1	2	2014-07-30	6.1	5.24	5.75	0.88	2.61	171.5	1.715	73	100	102	1.86484	24.8	82	2014-07-30	2		2022-10-25	3009
80040	2	1941-07-06	2					2	2014-07-30	6	5.63	2.18	1.16	3.83	155	1.55	57.5	81	96	1.57343	23.9	73	2014-07-30	2		2022-10-25	3009
80041	2	1948-09-12	1	1995-01-01	130	95	1	2	2014-07-30	5.2	6.31	1.02	2.52	3.63	166	1.66	58.4	79	92	1.641	21.2	66	2014-07-30	2		2022-10-25	3009
80042	2	1932-03-07	1	1975-01-01	180	100	1	2	2014-07-30	5.1	5.15	1.23	1.66	3.13	147	1.47	43.2	87	90	1.32816	20	82	2014-07-30	1	4	2017-07-19	1085
80043	2	1943-12-04	2					2	2014-07-30	5.9	6.34	1.24	1.65	4.11	184	1.84	60.4	82	96	1.75702	17.8	71	2014-07-30	2		2022-10-25	3009
80044	2	1948-08-08	2					2	2014-07-30	5.2	5.28	0.92	1.66	3.36	155	1.55	48.9	68	89	1.45101	20.4	66	2014-07-30	2		2022-10-25	3009
80045	2	1944-04-21	1	2013-01-01	180	80	1	2	2014-07-30	5.7	6.22	0.93	1.9	4.04	150	1.5	57.1	99	98	1.54245	25.4	70	2014-07-30	2		2022-10-25	3009
80046	2	1948-02-06	2					2	2014-07-30	5.4	7.03	2.23	2.15	4.21	152.5	1.525	49.5	86	91	1.44806	21.3	66	2014-07-30	2		2022-10-25	3009
80047	2	1949-04-27	2					2	2014-07-31	5.4	5.04	1.21	1.6	3.18	152	1.52	51.4	78	95	1.47317	22.2	65	2014-07-31	2		2022-10-25	3008
80048	2	1947-02-11	1	2008-01-01	160	90	1	1	2014-07-31	5.6	3.93	1.79	1.84	1.53	152	1.52	47.5	75	91	1.41618	20.6	67	2014-07-31	2		2022-10-25	3008
80049	1	1944-04-08	2					2	2014-07-31	5.2	5.03	1.56	1.55	3.04	160	1.6	49	75	90	1.47573	19.1	70	2014-07-31	2		2022-10-25	3008
80050	1	1944-03-12	1	2005-01-01	200	95	1	2	2014-07-31	5.3	3.19	0.98	1.27	1.64	173.5	1.735	70.7	95	100	1.8459	23.5	70	2014-07-31	2		2022-10-25	3008
80051	1	1936-09-07	2		130	80	2	2	2014-07-31	5.7	4.97	1.31	1.46	3.22	167	1.67	59.7	92	96	1.66416	21.4	78	2014-07-31	2		2022-10-25	3008
80052	2	1942-11-09	1	2008-01-01	160	80	1	1	2014-07-31	8.3	5.22	2.27	1.44	3.29	150	1.5	60.7	96	98	1.59034	27	72	2014-07-31	2		2022-10-25	3008
80053	1	1939-11-18	2					2	2014-07-31	5	5.32	0.9	1.58	3.47	159	1.59	54.1	80	93	1.54577	21.4	75	2014-07-31	2		2022-10-25	3008
80054	2	1945-04-05	1	2010-01-01	160	100	1	2	2014-07-31	5.5	6.11	1.18	1.64	4.18	152.5	1.525	49.8	92	95	1.45244	21.4	69	2014-07-31	2		2022-10-25	3008
80055	1	1941-02-19	1	2004-01-01	220	110	1	1	2014-07-31	8.9	5.55	0.99	1.4	3.99	175	1.75	62.3	87	95	1.74025	20.3	73	2014-07-31	2		2022-10-25	3008
80056	1	1944-01-15	1	2004-01-01	160	105	1	2	2014-08-04	5.8	5.71	2.09	1.1	4.39	171	1.71	63.8	82	89	1.74083	21.8	70	2014-08-04	2		2022-10-25	3004
80057	1	1944-04-08	1	1994-01-01	160	100	1	2	2014-08-04	5.5	3.41	1.24	1.28	1.88	158	1.58	56.6	86	91	1.57611	22.7	70	2014-08-04	2		2022-10-25	3004
80058	2	1945-07-06	1	2012-01-01	170	110	1	2	2014-08-04	5.2	3.99	0.78	1.72	2.24	150	1.5	56.6	83	93	1.53569	25.2	69	2014-08-04	2		2022-10-25	3004
80059	2	1936-11-24	1	1986-01-01	150	90	1	2	2014-08-04	5.3	4.47	1.55	2.13	2.05	151	1.51	54.5	89	90	1.51194	23.9	78	2014-08-04	1	4	2021-10-17	2631
80060	2	1943-05-03	1	1998-01-01	180	95	1	2	2014-08-04	4.7	4.48	1.13	1.64	2.62	161	1.61	58.8	83	94	1.62162	22.7	71	2014-08-04	2		2022-10-25	3004
80061	1	1944-07-02	1	2009-01-01	145	85	1	2	2014-08-04	6	4.71	1.2	1.17	3.4	175	1.75	79.9	95	98	1.97079	26.1	70	2014-08-04	2		2022-10-25	3004
80062	1	1947-08-20	1	2010-01-01	150	100	1	1	2014-08-04	8	2.87	0.9	1.06	1.69	168	1.68	74.4	92	99	1.86333	26.4	67	2014-08-04	2		2022-10-25	3004
80063	1	1948-05-04	2					2	2014-08-04	5.4	5.26	1.04	1.5	3.67	167	1.67	67.2	87	95	1.7656	24.1	66	2014-08-04	2		2022-10-25	3004
80064	1	1949-03-05	2					2	2014-08-04	4.9	3.88	0.8	1.55	2.3	167	1.67	53.7	69	89	1.57832	19.3	65	2014-08-04	2		2022-10-25	3004
80065	1	1944-03-14	1		180	140	1	2	2014-08-04	5.7	5.74	3.61	0.89	3.61	167	1.67	85	109	108	1.98571	30.5	70	2014-08-04	1	2	2017-12-28	1242
80066	2	1939-09-08	1	2010-01-01	150	90	1	2	2014-08-05	5	5.75	1.57	1.87	3.76	144.5	1.445	46.6	77	83	1.36765	22.3	75	2014-08-05	2		2022-10-25	3003
80067	2	1948-02-05	1	2009-01-01	160	90	1	2	2014-08-05	6.8	5.02	2.11	1.42	3.39	162.5	1.625	73.5	102	103	1.82146	27.8	66	2014-08-05	2		2022-10-25	3003
80068	2	1947-02-27	2					1	2014-08-05	4.9	5.19	1.56	1.24	3.55	151.5	1.515	46	71	83	1.39134	20	67	2014-08-05	1	4	2020-10-19	2267
80069	1	1933-11-05	2					2	2014-08-05	5.6	3.49	1.9	1.19	1.9	166	1.66	58.4	70	91	1.641	21.2	81	2014-08-05	2		2022-10-25	3003
80070	2	1936-07-29	1	1995-01-01	200	90	1	2	2014-08-05	5.8	5.69	2.02	1.35	4.16	154.5	1.545	61.9	84	96	1.62989	25.9	78	2014-08-05	2		2022-10-25	3003
80071	2	1937-10-26	2					2	2014-08-05	5.9	4.88	1.74	1.24	3.54	156.5	1.565	69.5	90	108	1.73819	28.4	77	2014-08-05	2		2022-10-25	3003
80072	2	1949-12-01	2					2	2014-08-05	4.8	6.06	0.9	1.45	4.47	146	1.46	50.6	77	90	1.43252	23.7	65	2014-08-05	2		2022-10-25	3003
80073	1	1939-08-25	2					2	2014-08-05	5.3	4.54	1.93	1.06	3.06	170	1.7	74	94	97	1.86934	25.6	75	2014-08-05	2		2022-10-25	3003
80074	2	1943-01-17	2					2	2014-08-05	4.5	5.34	1.64	2.25	2.75	152	1.52	42.6	78	88	1.34114	18.4	71	2014-08-05	2		2022-10-25	3003
80075	1	1949-04-01	2					2	2014-08-06	5.3	4.47	0.87	1.5	2.87	172.5	1.725	60	78	91	1.69558	20.2	65	2014-08-06	1	2	2016-04-09	612
80076	2	1949-07-03	2					2	2014-08-06	5	3.67	0.67	1.7	1.84	151	1.51	51	85	98	1.46259	22.4	65	2014-08-06	2		2022-10-25	3002
80077	2	1940-10-02	2					2	2014-08-06	5.2	5.4	2.1	1.83	3.17	154	1.54	57.3	81	92	1.56562	24.2	74	2014-08-06	2		2022-10-25	3002
80078	1	1934-09-12	1	1998-01-01	150	90	1	2	2014-08-06	5.2	4.24	0.87	1.61	2.44	165	1.65	70.8	94	98	1.80139	26	80	2014-08-06	2		2022-10-25	3002
80079	2	1940-07-28	2					1	2014-08-06	7.7	5.03	0.88	1.63	3.33	148.5	1.485	46.4	74	87	1.38347	21	74	2014-08-06	2		2022-10-25	3002
80080	1	1938-12-05	2					2	2014-08-06	6.1	4.98	1.32	1.73	3.12	168.5	1.685	61	78	91	1.68972	21.5	76	2014-08-06	2		2022-10-25	3002
80081	1	1944-07-30	2					2	2014-08-06	6.5	3.96	1.56	1	2.7	172	1.72	66.8	88.5	93	1.78649	22.6	70	2014-08-06	2		2022-10-25	3002
80082	1	1939-01-03	2					1	2014-08-06	6	3.72	0.73	1.92	1.72	167	1.67	45	68	81.5	1.44482	16.1	75	2014-08-06	2		2022-10-25	3002
80083	2	1944-01-05	2					1	2014-08-06	5.9	5.35	1.88	1.25	3.82	157	1.57	50.7	74	90	1.48697	20.6	70	2014-08-06	2		2022-10-25	3002
80084	2	1942-09-22	1	1976-01-01	160	100	1	1	2014-08-06	9.8	4.26	0.96	1.27	2.83	158.5	1.585	55.9	78	96	1.56881	22.3	72	2014-08-06	2		2022-10-25	3002
80085	2	1942-09-04	1	2011-01-01	160	80	1	2	2014-08-06	5.9	6.16	1.29	2.45	3.33	145	1.45	80	65	83	1.79505	38	72	2014-08-06	2		2022-10-25	3002
80086	1	1947-09-30	1	2011-01-01	160	90	1	1	2014-08-06	6.1	3.12	1.18	1.2	1.76	175.5	1.755	68.4	78	91	1.82606	22.2	67	2014-08-06	2		2022-10-25	3002
80087	2	2028-02-22	2					1	2014-08-06	5.9	6.94	1.47	2.05	4.7	145	1.45	50	84	84	1.41912	23.8	86	2014-08-06	1	3	2018-01-29	1272
80088	1	2024-12-29	1	1970-01-01	150	95	1	1	2014-08-07	5.7	5.78	1.52	1.49	3.96	157.5	1.575	60.6	93	96	1.62827	24.4	90	2014-08-07	1	3	2016-01-30	541
80089	2	1949-08-01	1	2000-01-01	140	95	1	1	2014-08-07	7.7	4.25	3.05	1	2.55	153.5	1.535	50.6	82	88	1.46885	21.5	65	2014-08-07	2		2022-10-25	3001
80090	1	1948-04-01	2					1	2014-08-07	6.2	4.31	1.66	0.84	3.17	182	1.82	93	103	102	2.16833	28.1	66	2014-08-07	2		2022-10-25	3001
80091	1	1935-09-19	2					2	2014-08-07	4.9	4.25	1.47	1.48	2.55	165.5	1.655	68.5	86	94	1.77457	25	79	2014-08-07	2		2022-10-25	3001
80092	1	1936-01-14	1	2000-01-01	170	80	1	1	2014-08-07	8.3	4.94	2.35	1.15	3.25	171	1.71	86	103	105	2.02114	29.4	78	2014-08-07	1	4	2019-05-01	1728
80093	2	1940-04-12	1	1990-01-01	140	80	1	2	2014-08-07	5.8	4.78	4.91	1.11	2.06	157	1.57	50	78	90	1.47667	20.3	74	2014-08-07	2		2022-10-25	3001
80094	1	1935-09-13	1	1980-01-01	150	90	1	2	2014-08-07	5	3.28	2.59	0.95	1.63	167	1.67	68	83	92	1.77608	24.4	79	2014-08-07	2		2022-10-25	3001
80095	1	1949-02-03	2					2	2014-08-07	4.9	4.12	0.75	1.27	2.65	173	1.73	53.1	69	88	1.59742	17.7	65	2014-08-07	2		2022-10-25	3001
80096	1	1947-10-28	2					1	2014-08-07	7.8	6.07	1.1	1.25	4.65	166	1.66	70	78	90	1.7966	25.4	67	2014-08-07	2		2022-10-25	3001
80097	2	1933-08-08	1	2000-01-01	175	95	1	2	2014-08-07	6.4	5.41	0.99	1.58	3.75	153	1.53	53	79	89	1.50083	22.6	81	2014-08-07	2		2022-10-25	3001
80098	2	1935-02-28	1	2000-01-01	160	80	1	2	2014-08-08	5.1	5.65	1.44	1.5	3.5	157.5	1.575	74	97	105	1.79931	29.8	79	2014-08-08	2		2022-10-25	3000
80099	1	1938-07-26	1	1994-01-01	220		1	2	2014-08-08	4.9	5.42	0.97	1.5	3.59	167.5	1.675	66	86	94	1.75238	23.5	76	2014-08-08	2		2022-10-25	3000
80100	1	1948-09-29	2					2	2014-08-08	5	6.41	1.37	1.52	4.32	171	1.71	90.5	99	100	2.07334	30.9	66	2014-08-08	2		2022-10-25	3000
80101	1	1947-11-13	1	2011-01-01			1	1	2014-08-08	11.1	5.84	1.7	1.34	4.03	168.5	1.685	62	80	72	1.70351	21.8	67	2014-08-08	1	3	2021-02-02	2370
80102	2	1946-11-28	2					2	2014-08-08	4.8	5.72	0.99	1.63	3.82	158.5	1.585	62	78	93	1.65219	24.7	68	2014-08-08	1	4	2017-07-23	1080
80103	1	1946-12-30	2					2	2014-08-08	6.2	5.1	1.85	1.13	3.32	171.5	1.715	68.5	88	95	1.80645	23.3	68	2014-08-08	2		2022-10-25	3000
80104	1	1946-12-10	2					2	2014-08-08	5.4	4.23	0.71	1.54	2.54	175	1.75	62	73	91	1.73606	20.2	68	2014-08-08	2		2022-10-25	3000
80105	1	1940-03-28	1	2013-01-01	159	95	1	2	2014-08-11	5.3	5.51	2.61	1.13	3.37	160	1.6	63	82	93	1.67332	24.6	74	2014-08-11	2		2022-10-25	2997
80106	1	1938-08-01	2					2	2014-08-11	5.5	3.5	0.84	1.38	1.8	176.5	1.765	60	69	89	1.71513	19.3	76	2014-08-11	2		2022-10-25	2997
80107	2	1944-10-14	1	2013-01-01	150	80	1	2	2014-08-11	5	5.25	1.14	1.6	3.11	164	1.64	61	80	95	1.667	22.7	70	2014-08-11	2		2022-10-25	2997
80108	1	1946-04-09	1	2009-01-01	130	95	1	2	2014-08-11	7.6	4.56	2.49	1.01	2.76	155	1.55	51	80	87	1.48183	21.2	68	2014-08-11	2		2022-10-25	2997
80109	2	1941-03-02	1	1963-01-01	210	120	1	2	2014-08-11	5.7	4.93	0.84	1.14	3.4	151	1.51	68	97	104	1.68885	29.8	73	2014-08-11	1	2	2017-06-23	1047
80110	2	1937-01-02	1	1989-01-01	180	100	1	2	2014-08-11	5.9	6.19	1.24	1.47	4.26	165.5	1.655	52	74	92	1.54614	19	77	2014-08-11	2		2022-10-25	2997
80111	1	1947-09-10	1	2004-01-01	160	70	1	2	2014-08-11	6.6	4.49	2.56	0.99	2.46	169	1.69	63	80	92	1.71974	22.1	67	2014-08-11	1	4	2018-02-23	1292
80112	1	1936-12-15	1				1	1	2014-08-11	7	5.49	1.41	0.93	3.76	166.5	1.665	62.5	92	95	1.70018	22.5	78	2014-08-11	2		2022-10-25	2997
80113	1	1935-08-22	1	1978-01-01	180	95	1	2	2014-08-12	4.6	4.22	0.79	1.41	2.59	162.5	1.625	54.2	75	89	1.56414	20.5	79	2014-08-12	1	2	2018-03-12	1308
80114	1	1940-05-19	2					1	2014-08-12	6.9	5.15	0.97	1.57	3.22	168.6	1.686	58.6	79	89	1.65663	20.6	74	2014-08-12	2		2022-10-25	2996
80115	2	1949-05-01	1	2004-01-01	180	110	1	2	2014-08-12	5.1	7.45	1.45	1.75	5	163.5	1.635	56.8	76	94	1.60613	21.2	65	2014-08-12	2		2022-10-25	2996
80116	2	1944-05-06	2					1	2014-08-12	6.6	6.32	0.97	2.26	3.92	158	1.58	44.2	63	84	1.3928	17.7	70	2014-08-12	2		2022-10-25	2996
80117	2	1931-10-30	2					1	2014-08-12	8.8	5.75	0.85	1.31	4.25	147	1.47	52.1	88	88	1.45857	24.1	83	2014-08-12	2		2022-10-25	2996
80118	2	1936-01-22	2					2	2014-08-12	4.4	5.04	0.98	1.99	2.81	148	1.48	35.4	61	82	1.20637	16.2	78	2014-08-12	2		2022-10-25	2996
80119	1	1936-02-20	2					2	2014-08-12	5.1	7.86	1.04	1.68	5.6	165	1.65	55.1	76	90	1.58916	20.2	78	2014-08-12	2		2022-10-25	2996
80120	2	1946-08-12	1	1970-01-01	230	130	1	2	2014-08-12	5.2	4.44	0.67	2.08	2.15	157	1.57	43.3	66	85	1.37418	17.6	68	2014-08-12	2		2022-10-25	2996
80121	1	1946-04-12	1	1984-01-01	200	110	1	2	2014-08-12	5.1	5.58	1.67	0.93	4.03	167.5	1.675	77.6	95	102	1.90015	27.7	68	2014-08-12	2		2022-10-25	2996
80122	1	1935-08-07	1	1965-01-01	160	110	1	2	2014-08-12	5.5	3.78	0.71	2.04	1.6	161	1.61	52.3	77	88	1.52937	20.2	79	2014-08-12	2		2022-10-25	2996
80123	2	1943-09-23	2					2	2014-08-12	4.9	5.77	1.47	1.85	3.64	153.5	1.535	57.5	89	107	1.5658	24.4	71	2014-08-12	2		2022-10-25	2996
80124	2	1932-10-09	1	2012-01-01	160	90	1	2	2014-08-13	5.2	4.55	1.64	1.4	2.53	145	1.45	60	94	100	1.55456	28.5	82	2014-08-13	2		2022-10-25	2995
80125	1	1943-04-23	2					2	2014-08-13	5	5.35	2.2	1.24	3.3	165	1.65	57	80	95	1.61632	20.9	71	2014-08-13	2		2022-10-25	2995
80126	1	1948-12-16	2					2	2014-08-13	5.6	5.3	1.58	1.14	3.54	165	1.65	68	88	98	1.76541	25	66	2014-08-13	2		2022-10-25	2995
80127	2	1946-09-20	2					2	2014-08-13	6.4	3.89	1.79	1.04	2.34	153	1.53	58	82	96	1.57003	24.8	68	2014-08-13	2		2022-10-25	2995
80128	2	1930-12-02	2					2	2014-08-13	5	5.8	1.1	1.99	3.27	151.5	1.515	54	66	89	1.50748	23.5	84	2014-08-13	2		2022-10-25	2995
80129	1	1948-02-13	1	1985-01-01	200	120	1	2	2014-08-13	5.5	5.14	2.33	1.17	3.06	163.5	1.635	71	86	95	1.79571	26.6	66	2014-08-13	2		2022-10-25	2995
80130	2	1949-11-02	1	2013-01-01	160	120	1	2	2014-08-13	5.1	5.08	1.49	1.41	3.07	153	1.53	71	91	110	1.7371	30.3	65	2014-08-13	2		2022-10-25	2995
80131	1	1943-08-13	2					2	2014-08-13	4.9	4.5	1.02	1.54	2.43	165.5	1.655	50	83	90	1.51612	18.3	71	2014-08-13	2		2022-10-25	2995
80132	2	1946-11-03	1	2011-01-01	160	90	1	2	2014-08-13	5.1	5.46	1.97	1.05	3.69	157	1.57	57	77	94	1.57665	23.1	68	2014-08-13	2		2022-10-25	2995
80133	1	1943-03-13	2					2	2014-08-14	5.2	3.68	0.68	1.53	2	164	1.64	50	70	85	1.50923	18.6	71	2014-08-14	2		2022-10-25	2994
80134	2	1942-09-07	2					2	2014-08-14	4.7	5	1.19	1.68	3.07	156	1.56	43.5	68	86	1.37295	17.9	72	2014-08-14	2		2022-10-25	2994
80135	2	2024-05-23	1	1994-01-01	180	90	1	2	2014-08-14	5.1	5.34	2.91	1	3.38	157	1.57	54.6	82	94	1.5431	22.2	90	2014-08-14	2		2022-10-25	2994
80136	2	1949-12-15	2					2	2014-08-14	5	7.25	5.18	1.23	4.13	148	1.48	51.5	82	91	1.45507	23.5	65	2014-08-14	2		2022-10-25	2994
80137	1	1948-08-01	2					2	2014-08-14	5.1	3.26	0.84	1.09	1.83	172	1.72	72.3	91	98	1.85858	24.4	66	2014-08-14	2		2022-10-25	2994
80138	1	1934-05-17	1	1965-01-01	205	120	1	2	2014-08-14	5.8	3.87	0.87	0.9	2.5	169	1.69	60	84	91	1.67829	21	80	2014-08-14	1	3	2015-05-23	282
80139	2	1942-08-25	1	1982-01-01	180	100	1	2	2014-08-14	5	5.95	1.08	1.57	3.92	153	1.53	40.5	65	84	1.31196	17.3	72	2014-08-14	1	4	2016-03-19	583
80140	1	1945-08-23	1	2005-01-01	160	100	1	2	2014-08-14	6.4	4.2	1.83	1.16	2.38	171	1.71	76.4	93	96	1.90499	26.1	69	2014-08-14	2		2022-10-25	2994
80141	1	1937-10-11	1	1993-01-01	160	70	1	1	2014-08-14	7.7	3.91	1.21	1.42	2.05	164	1.64	65.2	83	94	1.72343	24.2	77	2014-08-14	2		2022-10-25	2994
80142	2	1938-01-24	1	2012-01-01	150	75	2	2	2014-08-14	5.8	4.65	2.44	1.14	2.64	150	1.5	49.5	74	90	1.43614	22	76	2014-08-14	2		2022-10-25	2994
80143	2	1947-10-09	1	2010-01-01	170	100	1	1	2014-08-14	7.9	5.5	1.32	1.88	3.29	169	1.69	60	74	92	1.67829	21	67	2014-08-14	2		2022-10-25	2994
80144	1	1945-05-04	1	1983-01-01	150	110	1	1	2014-08-15	7.4	5.19	1.55	1.23	3.27	171	1.71	79.5	94	101	1.94326	27.2	69	2014-08-15	1	1	2019-07-02	1782
80145	2	1945-03-04	1	2012-01-01	160	75	1	2	2014-08-15	5.9	6.65	1.41	1.49	4.41	157	1.57	52.8	82	92	1.51745	21.4	69	2014-08-15	2		2022-10-25	2993
80146	1	1947-04-17	1	1978-01-01	150	100	1	2	2014-08-15	5.8	5.93	1.38	1.1	4.1	173	1.73	71.3	86	99	1.85104	23.8	67	2014-08-15	2		2022-10-25	2993
80147	1	1938-04-26	2					2	2014-08-15	5.1	4.51	1.2	1.1	2.82	169	1.69	65.5	82	95	1.75353	22.9	76	2014-08-15	2		2022-10-25	2993
80148	2	1942-12-08	2					1	2014-08-15	9.9	3.22	1.1	1.4	1.44	160	1.6	60	80	95	1.63299	23.4	72	2014-08-15	2		2022-10-25	2993
80149	2	1948-06-06	1	2013-01-01	148	90	1	2	2014-08-15	5.2	5.13	1.09	1.56	2.97	168	1.68	67	84	99	1.76824	23.7	66	2014-08-15	2		2022-10-25	2993
80150	1	1947-06-20	1	2013-01-01	140	90	1	2	2014-08-15	5.3	6.03	1.49	1.39	4.08	170	1.7	61.2	85	91	1.7	21.2	67	2014-08-15	2		2022-10-25	2993
80151	1	1947-11-19	2					2	2014-08-15	5	6.04	1.6	1.4	3.82	168	1.68	54.5	69	90	1.59478	19.3	67	2014-08-15	2		2022-10-25	2993
80152	1	1942-01-08	1	1994-01-01	160	100	1	2	2014-08-15	5.5	5.58	3.34	1	3.14	174.5	1.745	68.5	95	102	1.82218	22.5	72	2014-08-15	1	4	2021-09-22	2595
80153	2	1939-05-06	1	2013-01-01	180	80	1	2	2014-08-18	4.9	4.31	0.96	1.51	2.34	150	1.5	46	84	87	1.38444	20.4	75	2014-08-18	1	2	2014-10-17	60
80154	2	1948-01-10	1	2002-01-01	150	90	1	2	2014-08-18	5.6	5.34	1.57	1.69	2.99	151	1.51	51	73	87	1.46259	22.4	66	2014-08-18	2		2022-10-25	2990
80155	1	1949-07-07	1	1994-01-01	140	100	1	1	2014-08-18	6.9	4.51	3	0.5	2.66	174	1.74	87	103	106	2.05061	28.7	65	2014-08-18	2		2022-10-25	2990
80156	2	1948-01-18	1	2009-01-01	160	110	1	2	2014-08-18	5.1	4.15	1.65	0.99	2.54	159	1.59	74	87	102	1.80785	29.3	66	2014-08-18	2		2022-10-25	2990
80157	2	1947-02-08	2					2	2014-08-18	4.8	6.89	0.94	1.33	4.96	153	1.53	48	68	90	1.42829	20.5	67	2014-08-18	2		2022-10-25	2990
80158	2	1946-11-14	2					2	2014-08-18	5	5.86	1.78	0.91	4.17	162	1.62	53	74	92	1.54434	20.2	68	2014-08-18	2		2022-10-25	2990
80159	1	1943-01-24	2					2	2014-08-18	5.3	3.99	3.23	0.75	1.93	172	1.72	68	84	95	1.80247	23	71	2014-08-18	2		2022-10-25	2990
80160	1	1932-11-02	2					2	2014-08-19	5.4	4.73	0.71	1.16	3.08	159	1.59	60.7	85	93	1.63735	24	82	2014-08-19	2		2022-10-25	2989
80161	1	1946-08-01	1	2002-01-01	160	100	1	1	2014-08-19	6.6	4	0.99	1.63	2.02	171.5	1.715	59	79	93	1.67651	20.1	68	2014-08-19	2		2022-10-25	2989
80162	2	1940-04-15	1	1993-01-01	180	90	1	2	2014-08-19	4.8	6	0.96	2.08	3.48	152	1.52	51.7	82	94	1.47746	22.4	74	2014-08-19	2		2022-10-25	2989
80163	2	1948-01-13	2					2	2014-08-19	4.7	4.86	0.89	1.92	2.46	157	1.57	49.4	73	89	1.46778	20	66	2014-08-19	2		2022-10-25	2989
80164	1	1950-07-15	1	1984-01-01	160	120	1	2	2014-08-19	3.5	5.17	2.22	1.06	3.15	172	1.72	83.5	99	108	1.99736	28.2	64	2014-08-19	2		2022-10-25	2989
80165	1	1947-03-05	2					2	2014-08-20	4.6	5.8	0.89	1.9	3.22	165	1.65	65	83	93	1.72603	23.9	67	2014-08-20	2		2022-10-25	2988
80166	1	1938-12-09	2					2	2014-08-20	6.6	5.35	2.25	1.12	3.3	168	1.68	75	94	104	1.87083	26.6	76	2014-08-20	1	3	2018-06-26	1406
80167	2	1936-09-15	1	1970-01-01	200	100	1	1	2014-08-20	6.6	5.86	6.58	0.82	1.59	142	1.42	55	94	102	1.4729	27.3	78	2014-08-20	2		2022-10-25	2988
80168	1	1937-04-24	2					2	2014-08-20	5.2	4.63	1.18	1.52	2.74	163	1.63	58	72	96	1.62053	21.8	77	2014-08-20	2		2022-10-25	2988
80169	2	1939-12-08	1	1983-01-01	180	95	1	2	2014-08-20	5.4	5.35	1.1	1.23	3.62	155	1.55	59	88	98	1.59382	24.6	75	2014-08-20	2		2022-10-25	2988
80170	2	1946-10-11	1	2004-01-01	135	95	1	2	2014-08-20	4.9	7.06	1.35	1.95	4.71	160	1.6	59	81	95	1.61933	23	68	2014-08-20	2		2022-10-25	2988
80171	2	1945-02-23	2					1	2014-08-20	7.1	5.24	1.5	1.77	2.73	148	1.48	42	69	87	1.31403	19.2	69	2014-08-20	2		2022-10-25	2988
80172	2	1947-01-31	2					2	2014-08-21	5.2	5.27	1.83	1.43	3.06	149	1.49	60	86	95	1.57586	27	67	2014-08-21	2		2022-10-25	2987
80173	2	1941-09-23	1	2003-01-01	195	100	1	1	2014-08-21	6.6	6.1	1.48	1.31	4.05	155	1.55	59	82	92	1.59382	24.6	73	2014-08-21	2		2022-10-25	2987
80174	2	1948-10-22	1	2000-01-01	190	110	1	2	2014-08-21	6.2	6.45	3.48	1.38	3.6	155	1.55	60	83	92	1.60728	25	66	2014-08-21	2		2022-10-25	2987
80175	1	1943-10-14	2					2	2014-08-21	5.1	5.32	3.02	0.79	3.21	169	1.69	57	85	95	1.6358	20	71	2014-08-21	1	2	2018-01-11	1239
80176	2	1934-02-23	1	1976-01-01	160	70	1	2	2014-08-21	6.3	7.46	1.3	1.84	4.86	152	1.52	54	77	94	1.50997	23.4	80	2014-08-21	2		2022-10-25	2987
80177	2	1949-03-15	1	2011-01-01	150	90	1	2	2014-08-21	5.9	7.43	1.67	1.85	4.76	160	1.6	56	79	92	1.57762	21.9	65	2014-08-21	2		2022-10-25	2987
80178	2	1946-12-09	1	1994-01-01	140	90	1	2	2014-08-21	5.9	4.42	1.05	1.35	2.56	155	1.55	56	78	95	1.55278	23.3	68	2014-08-21	2		2022-10-25	2987
80179	2	1930-01-24	2					2	2014-08-21	5.1	4.6	0.93	1.48	2.55	154	1.54	50	78	90	1.46249	21.1	84	2014-08-21	1	4	2018-02-19	1278
80180	2	1943-08-26	2					2	2014-08-21	5.3	5.32	1.13	1.36	3.31	150	1.5	78	98	119	1.80278	34.7	71	2014-08-21	2		2022-10-25	2987
80181	2	1942-10-02	1	2013-01-01	140	90	1	2	2014-08-22	5.4	5.95	1.03	1.42	4.04	152	1.52	52	73	93	1.48174	22.5	72	2014-08-22	2		2022-10-25	2986
80182	2	1939-09-12	1	2000-01-01	210	107	1	2	2014-08-22	5.1	4.32	1	1.93	1.83	152	1.52	51	74	92	1.46742	22.1	75	2014-08-22	2		2022-10-25	2986
80183	2	1939-10-29	2					2	2014-08-22	5.2	4.56	0.89	1.32	2.85	151	1.51	69	98	113	1.70123	30.3	75	2014-08-22	2		2022-10-25	2986
80184	2	1932-12-18	1	1990-01-01	180	70	1	1	2014-08-22	7.4	6.1	1.82	1.14	4.04	152	1.52	64	92	102	1.64384	27.7	82	2014-08-22	2		2022-10-25	2986
80185	2	1943-07-10	1	1981-01-01	180	110	1	2	2014-08-22	6.4	7	1.52	1.42	4.8	153	1.53	67	88	105	1.68745	28.6	71	2014-08-22	2		2022-10-25	2986
80186	1	1948-08-27	1	2000-01-01	160	90	1	2	2014-08-22	6.3	5.51	0.92	1.58	3.51	168	1.68	70	89	102	1.80739	24.8	66	2014-08-22	2		2022-10-25	2986
80187	1	1930-01-22	1	2010-01-01	150	70	1	2	2014-08-22	5.4	6.24	1.68	1.32	4.07	153	1.53	60	90	98	1.59687	25.6	84	2014-08-22	1	4	2016-12-27	858
80188	1	1947-03-15	2					1	2014-08-22	6.4	4.09	0.54	1.63	2.19	160	1.6	48	71	87	1.46059	18.8	67	2014-08-22	2		2022-10-25	2986
80189	2	1948-04-05	2					2	2014-08-22	5.5	5.69	1.84	1.33	3.69	154	1.54	53	83	90.8	1.50573	22.3	66	2014-08-22	2		2022-10-25	2986
80190	2	1940-11-19	1	1965-01-01	180	100	1	2	2014-08-25	4.9	5.32	0.97	1.49	3.36	152	1.52	60	85	96	1.59164	26	74	2014-08-25	2		2022-10-25	2983
80191	1	1936-04-19	1	1995-01-01	180	90	1	2	2014-08-25	4.8	5.43	1.63	1.3	3.38	156	1.56	58	79	91	1.58535	23.8	78	2014-08-25	2		2022-10-25	2983
80192	1	2028-02-08	1	2003-01-01	180	90	1	2	2014-08-25	6.8	3.56	0.68	1.96	1.31	166	1.66	55	79	94	1.59252	20	86	2014-08-25	1	3	2016-11-01	799
80193	2	1937-03-15	1	2000-01-01	150	90	1	2	2014-08-25	5	4.75	1.22	1.99	2.38	159	1.59	50	74	93	1.48605	19.8	77	2014-08-25	2		2022-10-25	2983
80194	1	1947-06-15	1	1975-01-01	160	80	2	1	2014-08-25	11.6	4.56	0.51	2.3	2.02	171	1.71	60	74	93	1.68819	20.5	67	2014-08-25	1	4	2021-05-06	2446
80195	2	1948-01-23	2					1	2014-08-25	7.7	6.14	0.9	1.63	4.07	151	1.51	60	77	98	1.5864	26.3	66	2014-08-25	2		2022-10-25	2983
80196	1	1940-11-04	2					2	2014-08-25	6.1	3.34	1.15	1.34	1.43	159	1.59	59	80	93	1.61426	23.3	74	2014-08-25	2		2022-10-25	2983
80197	2	1945-01-10	1	2004-01-01	200	105	1	2	2014-08-25	5.1	5.03	1.9	1.07	2.92	159	1.59	65	90	101	1.69435	25.7	69	2014-08-25	2		2022-10-25	2983
80198	2	1939-09-19	2					2	2014-08-26	5.5	5.73	1.46	1.26	3.78	154	1.54	66	96	109	1.68028	27.8	75	2014-08-26	2		2022-10-25	2982
80199	1	1943-08-22	1	1998-01-01	180	110	1	2	2014-08-26	4.8	4.73	1.75	0.88	3.11	166	1.66	73	95	104	1.8347	26.5	71	2014-08-26	2		2022-10-25	2982
80200	2	1948-02-21	2					2	2014-08-26	4.4	4.56	1.41	0.99	2.8	160	1.6	64	87	96	1.68655	25	66	2014-08-26	2		2022-10-25	2982
80201	1	1948-01-27	2					2	2014-08-26	4.9	4.81	0.77	1.38	3.02	166	1.66	65	83	97	1.73125	23.6	66	2014-08-26	2		2022-10-25	2982
80202	2	1944-11-15	2					2	2014-08-26	4.2	4.9	1.47	1.16	3.09	155	1.55	52	77	89	1.49629	21.6	70	2014-08-26	2		2022-10-25	2982
80203	1	1940-01-11	2					2	2014-08-26	5	4.33	0.68	1.15	2.84	164	1.64	62	80	97	1.68061	23.1	74	2014-08-26	2		2022-10-25	2982
80204	2	1937-11-07	1	2011-01-01	160	90	1	2	2014-08-26	4.3	5.99	1.27	1.88	3.71	153	1.53	49	80	93	1.44309	20.9	77	2014-08-26	2		2022-10-25	2982
80205	2	1935-12-14	1	1994-01-01	180	100	1	1	2014-08-26	6.4	5.6	3.43	1.09	3.02	155	1.55	62	83	100	1.63384	25.8	79	2014-08-26	1	4	2017-01-20	878
80206	1	1940-01-01	2					2	2014-08-26	5	3.37	1.39	0.78	1.97	157	1.57	56	80	92	1.56276	22.7	74	2014-08-26	1	4	2020-05-20	2094
80207	2	1939-01-10	1	1987-01-01	160	105	1	2	2014-08-26	4.9	5.22	1.04	1.72	3.08	151	1.51	48	68	80	1.41892	21.1	75	2014-08-26	2		2022-10-25	2982
80208	1	1947-07-31	2					1	2014-08-27	8.8	6.09	1.41	1.44	4.11	165	1.65	58	78	92	1.63044	21.3	67	2014-08-27	2		2022-10-25	2981
80209	2	1941-01-10	1	1985-01-01	170	110	1	2	2014-08-27	5.3	5.43	2.23	1.33	3.41	154	1.54	67	90	102	1.69296	28.3	73	2014-08-27	2		2022-10-25	2981
80210	2	1944-02-16	1	2009-01-01	160	100	1	2	2014-08-27	4.8	7.15	8.63	1.1	2.02	156	1.56	55	82	96	1.5438	22.6	70	2014-08-27	2		2022-10-25	2981
80211	2	1935-01-23	1	2013-01-01	150	70	1	2	2014-08-27	5.8	6.65	1.12	1.6	4.58	157	1.57	57	77	93	1.57665	23.1	79	2014-08-27	2		2022-10-25	2981
80212	2	1949-06-25	2					2	2014-08-27	5.4	7.62	1.66	1.8	5.34	158	1.58	56	84	94	1.56773	22.4	65	2014-08-27	2		2022-10-25	2981
80213	1	1948-11-12	1	2012-01-01	160	90	1	2	2014-08-27	5.4	4.81	1.54	1.17	3.07	165	1.65	83	103	103	1.95043	30.5	66	2014-08-27	2		2022-10-25	2981
80214	1	1946-01-26	1	1994-01-01	160	90	1	2	2014-08-27	6	4.5	1.98	1.33	2.24	171	1.71	82	96	102	1.97358	28	68	2014-08-27	2		2022-10-25	2981
80215	1	1948-12-17	1	1994-01-01	150	90	1	2	2014-08-27	5.5	4.64	1.46	1.14	2.97	178	1.78	64	83	97	1.77889	20.2	66	2014-08-27	2		2022-10-25	2981
80216	2	1946-11-23	1	1971-01-01	180	110	1	2	2014-08-27	6.4	3.55	1.36	1.42	1.66	153	1.53	64	88	98	1.64924	27.3	68	2014-08-27	2		2022-10-25	2981
80217	1	1946-12-30	1	2014-01-01	150	100	1	2	2014-08-27	5.1	5.87	3.73	1.23	3.26	169	1.69	72	92	100	1.83848	25.2	68	2014-08-27	2		2022-10-25	2981
80218	2	1948-06-14	1	1994-01-01	200	120	1	2	2014-08-28	5.4	3.99	1.1	1.49	1.93	153	1.53	52	74	89	1.48661	22.2	66	2014-08-28	1	4	2018-07-09	1411
80219	2	1945-09-13	2					2	2014-08-25	5.3	4.31	2.73	1.28	2.09	156	1.56	52	73	90	1.50111	21.4	69	2014-08-25	2		2022-10-25	2983
80220	1	1939-01-05	1	2004-01-01	150	90	1	2	2014-08-28	4.7	4.99	0.95	1.24	3.29	163	1.63	61	88	97	1.66191	23	75	2014-08-28	2		2022-10-25	2980
80221	2	1949-06-07	1	1995-01-01	160	90	1	2	2014-08-28	6	5.35	1.54	1.23	3.61	153	1.53	59	87	93	1.58351	25.2	65	2014-08-28	2		2022-10-25	2980
80222	2	1937-03-22	1	2009-01-01	150	100	2	2	2014-08-28	5.4	6.23	1.79	1.46	3.87	145	1.45	61	88	104	1.56746	29	77	2014-08-28	2		2022-10-25	2980
80223	1	1934-05-06	1	2000-01-01	150	85	1	1	2014-08-28	7.6	5.57	2.79	1.06	3.39	151	1.51	53	87	92	1.49099	23.2	80	2014-08-28	2		2022-10-25	2980
80224	2	1946-09-17	2					1	2014-08-28	6.6	5.51	1.03	1.71	3.46	152	1.52	66	99	97	1.66933	28.6	68	2014-08-28	2		2022-10-25	2980
80225	2	1946-01-18	2					2	2014-08-28	4.7	4.9	1.35	1.58	2.62	153	1.53	35	60	83	1.21963	15	68	2014-08-28	2		2022-10-25	2980
80226	1	1947-02-18	1	1992-01-01	159	90	1	2	2014-08-28	4.9	6.22	2.24	0.91	4.15	167	1.67	67	90	103	1.76297	24	67	2014-08-28	1	1	2017-08-29	1097
80227	2	1949-03-02	2					2	2014-08-29	5	5.08	1.46	1.46	3.32	166	1.66	67.5	85	105	1.76423	24.5	65	2014-08-29	2		2022-10-25	2979
80228	2	1946-09-05	1	2009-01-01	160	90	1	2	2014-08-29	5.6	5.6	2.65	1.38	3.27	149	1.49	75.2	93	114	1.76421	33.9	68	2014-08-29	2		2022-10-25	2979
80229	1	1937-01-07	1	2011-01-01	160	90	1	1	2014-08-29	8.9	4.96	1.02	1.58	2.98	166	1.66	67.6	88	97	1.76553	24.5	77	2014-08-29	2		2022-10-25	2979
80230	1	1938-01-24	2					1	2014-08-29	6.4	5.98	1.48	1.05	4.35	173	1.73	78.4	92	104	1.94102	26.2	76	2014-08-29	2		2022-10-25	2979
80231	2	1940-07-05	2					1	2014-08-29	6.7	7.37	3.51	1.4	4.78	162	1.62	72.6	95	108	1.80748	27.7	74	2014-08-29	2		2022-10-25	2979
80232	2	1946-03-04	2					2	2014-08-29	4.6	5.34	2.4	1.22	3.72	151	1.51	58.3	86	100	1.56377	25.6	68	2014-08-29	2		2022-10-25	2979
80233	2	1942-10-11	2					2	2014-08-29	4.9	4.03	0.64	2.08	1.9	155	1.55	44.1	64	83	1.37795	18.4	72	2014-08-29	2		2022-10-25	2979
80234	1	1938-11-22	1	1968-01-01	190	120	2	2	2014-08-29	4.4	4.78	0.71	2.09	2.64	164	1.64	46.9	71	85	1.4617	17.4	76	2014-08-29	2		2022-10-25	2979
80235	2	1945-04-17	1	2004-01-01	155	110	1	2	2014-09-01	4.7	4.54	1.29	1.55	2.62	150	1.5	72	108	111	1.73205	32	69	2014-09-01	2		2022-10-25	2976
80236	1	1942-07-21	2					2	2014-09-01	4.3	5.77	1.57	1.39	4.05	154	1.54	61	87	94	1.61538	25.7	72	2014-09-01	2		2022-10-25	2976
80237	2	1947-04-20	2					2	2014-09-01	4.6	5.33	2.23	1.31	3.31	149	1.49	50	75	87	1.43856	22.5	67	2014-09-01	2		2022-10-25	2976
80238	1	1946-02-07	1	2010-01-01	200	75	1	2	2014-09-01	4.2	4.68	1.94	0.97	3.14	175	1.75	75	91	98	1.90941	24.5	68	2014-09-01	2		2022-10-25	2976
80239	2	1932-08-17	1	1984-01-01	170	90	1	2	2014-09-01	6.7	4.14	1.69	1.36	2.38	145	1.45	52	81	97	1.44722	24.7	82	2014-09-01	2		2022-10-25	2976
80240	2	1939-01-31	2					2	2014-09-01	5	5.37	2.2	1.28	3.59	151	1.51	51	81	92	1.46259	22.4	75	2014-09-01	2		2022-10-25	2976
80241	1	1935-10-20	1	2012-01-01	210	100	1	2	2014-09-01	5	4.2	1.61	1.16	2.64	164	1.64	79	100	102	1.89707	29.4	79	2014-09-01	1	3	2017-05-02	974
80242	2	1937-07-24	2					2	2014-09-01	4.5	4.37	1.18	1.21	2.8	150	1.5	54	85	92	1.5	24	77	2014-09-01	2		2022-10-25	2976
80243	2	1947-04-06	2					2	2014-09-01	5.3	5.12	1.39	1.3	3.21	154	1.54	58	85	95	1.57515	24.5	67	2014-09-01	2		2022-10-25	2976
80244	1	1936-01-07	1	1996-01-01	170	65	1	1	2014-09-01	7.2	6.33	2.31	1.56	4.2	167	1.67	64	92	105	1.72305	22.9	78	2014-09-01	1	4	2020-05-10	2078
80245	2	1949-01-03	2					2	2014-09-02	5	5.23	2.08	0.97	3.46	157	1.57	67	97	96	1.70937	27.2	65	2014-09-02	2		2022-10-25	2975
80246	1	1946-03-15	2					2	2014-09-02	4.3	4.86	0.57	1.64	2.98	172	1.72	60	73	93	1.69312	20.3	68	2014-09-02	2		2022-10-25	2975
80247	1	1938-02-06	1	2004-01-01	180	100	1	2	2014-09-02	5.3	5.23	0.83	0.95	3.79	167.5	1.675	80.4	100	102	1.93412	28.7	76	2014-09-02	2		2022-10-25	2975
80248	2	1939-11-30	2					2	2014-09-02	4.4	6.81	1.22	1.77	4.37	152.5	1.525	59.9	89	90	1.59293	25.8	75	2014-09-02	2		2022-10-25	2975
80249	2	1931-12-01	2					2	2014-09-02	4.9	6.06	1.53	1.23	4.09	154.5	1.545	58	81	94	1.57771	24.3	83	2014-09-02	2		2022-10-25	2975
80250	2	1939-04-22	1	1974-01-01	210	120	1	2	2014-09-02	3.9	5.56	4.59	1.02	2.42	142	1.42	41	71	81	1.2717	20.3	75	2014-09-02	2		2022-10-25	2975
80251	2	1937-07-21	2					2	2014-09-02	4.6	5.46	1.19	1.26	3.72	142.5	1.425	43.7	73	87	1.31522	21.5	77	2014-09-02	2		2022-10-25	2975
80252	2	1948-03-22	1	1995-01-01	160	95	1	2	2014-09-02	4.9	5.31	1.23	1.81	2.97	158	1.58	57.1	81	89	1.58305	22.9	66	2014-09-02	2		2022-10-25	2975
80253	2	1941-11-12	2					2	2014-09-02	5.3	6.03	1.62	1.61	3.87	165.5	1.655	56.9	77	91	1.61735	20.8	73	2014-09-02	2		2022-10-25	2975
80254	1	1949-01-12	2					2	2014-09-02	4.5	6.57	1.7	1.34	4.53	174.5	1.745	64.2	78	91	1.76406	21.1	65	2014-09-02	2		2022-10-25	2975
80255	2	1935-01-23	2					1	2014-09-03	6.8	5.3	2.18	1.06	3.62	160	1.6	59	88	100	1.61933	23	79	2014-09-03	2		2022-10-25	2974
80256	2	1947-12-14	2					2	2014-09-03	5.3	5.79	1.15	1.45	3.8	164	1.64	71	90	102	1.79846	26.4	67	2014-09-03	2		2022-10-25	2974
80257	1	1930-11-24	1	1979-01-01	160	90	1	2	2014-09-03	6	4.06	1.13	1.44	2.18	162	1.62	59	85	98	1.62942	22.5	84	2014-09-03	1	4	2018-10-04	1492
80258	2	1937-08-08	1	2000-01-01	180	85	1	2	2014-09-03	6.6	7.73	1.27	1.72	5.4	145	1.45	52	77	95	1.44722	24.7	77	2014-09-03	2		2022-10-25	2974
80259	2	1944-11-11	2					2	2014-09-03	5.2	5.11	0.74	1.8	3.01	154	1.54	42	68	86	1.3404	17.7	70	2014-09-03	2		2022-10-25	2974
80260	1	1949-06-20	1	2010-01-01	150	70	1	1	2014-09-03	6.3	4.12	1.38	1.54	2.18	166	1.66	62	87	99	1.69082	22.5	65	2014-09-03	2		2022-10-25	2974
80261	1	1946-07-12	1	2012-01-01	160	90	1	2	2014-09-03	5.4	5.2	4.33	0.81	2.64	173	1.73	68	86	99	1.8077	22.7	68	2014-09-03	2		2022-10-25	2974
80262	2	1932-04-16	2					2	2014-09-03	5.3	4.9	1.68	1.42	2.93	152	1.52	47	79	91	1.4087	20.3	82	2014-09-03	2		2022-10-25	2974
80263	2	1948-08-24	1	1975-01-01	180	150	1	2	2014-09-03	6.6	4.94	1.41	1.57	2.91	167	1.67	61	85	93	1.68218	21.9	66	2014-09-03	2		2022-10-25	2974
80264	1	1935-10-21	1	1994-01-01	180	90	1	2	2014-09-04	4.2	5.04	1.11	1.24	3.3	160	1.6	68	89	100	1.73845	26.6	79	2014-09-04	2		2022-10-25	2973
80265	2	1944-11-29	2					2	2014-09-04	5.7	4.44	1.07	1.19	2.81	161	1.61	76	95	105	1.84361	29.3	70	2014-09-04	2		2022-10-25	2973
80266	2	1944-11-30	1	1984-01-01	190		1	2	2014-09-04	4	7.01	2.14	1.25	4.83	154	1.54	63	85	98	1.64165	26.6	70	2014-09-04	2		2022-10-25	2973
80267	2	1946-08-25	1	1995-01-01	170	95	1	2	2014-09-04	4.7	4.86	1.38	1.26	3.18	151	1.51	61	84	99	1.59957	26.8	68	2014-09-04	2		2022-10-25	2973
80268	2	1937-06-05	1	2000-01-01	240	100	1	2	2014-09-04	7	4.79	3.17	0.92	2.67	150	1.5	58	81	93	1.55456	25.8	77	2014-09-04	2		2022-10-25	2973
80269	1	1937-10-13	2					2	2014-09-04	9.3	4.47	1.64	0.97	2.89	175	1.75	78	100	103	1.94722	25.5	77	2014-09-04	1	2	2021-07-26	2517
80270	2	1940-02-12	1	2004-01-01	180	115	1	1	2014-09-04	5.5	5.05	1.35	1.26	3.36	155	1.55	58	86	97	1.58026	24.1	74	2014-09-04	2		2022-10-25	2973
80271	2	1933-10-19	1	1996-01-01	200	80	1	1	2014-09-04	6.6	5.42	3.27	1.19	3.23	150	1.5	52	79	96	1.47196	23.1	81	2014-09-04	2		2022-10-25	2973
80272	2	1936-12-08	2					2	2014-09-04	4.7	5.75	1.14	1.85	3.36	148	1.48	54	83	99	1.48997	24.7	78	2014-09-04	2		2022-10-25	2973
80273	2	1931-05-23	1	2000-01-01	150	90	1	2	2014-09-05	8	4.45	1.29	1.9	2.29	156	1.56	58	81	101	1.58535	23.8	83	2014-09-05	2		2022-10-25	2972
80274	1	1934-09-27	2					2	2014-09-05	5.7	4.61	1.06	1.62	2.77	177	1.77	69	84	98	1.84187	22	80	2014-09-05	2		2022-10-25	2972
80275	2	1934-10-29	1	1980-01-01	165	90	1	2	2014-09-05	5	5.76	1.75	1.88	3.35	145	1.45	56	84	100	1.50185	26.6	80	2014-09-05	2		2022-10-25	2972
80276	1	1932-06-01	1	1954-01-01	210	80	1	1	2014-09-05	6.6	5.44	1.42	1.55	3.55	174	1.74	74	95	105	1.89121	24.4	82	2014-09-05	2		2022-10-25	2972
80277	2	1934-04-18	1	1994-01-01	170	90	1	2	2014-09-05	5.9	5.17	0.87	1.9	2.98	150	1.5	43	80	87	1.33853	19.1	80	2014-09-05	2		2022-10-25	2972
80278	2	1946-06-25	1	1993-01-01	180	90	1	1	2014-09-05	13.1	4.63	1.29	1.54	2.37	152	1.52	57	92	94	1.55134	24.7	68	2014-09-05	2		2022-10-25	2972
80279	1	1947-11-28	1	1993-01-01	210	160	1	1	2014-09-05	15.6	3.64	1.87	0.87	2.26	172	1.72	69	90	94	1.81567	23.3	67	2014-09-05	1	1	2020-02-24	1998
80280	1	2024-07-17	1	1993-01-01	180	90	1	2	2014-09-05	5.9	5.11	1.4	1.61	3.17	165	1.65	62	82	96	1.68572	22.8	90	2014-09-05	2		2022-10-25	2972
80281	2	1948-12-28	1	2000-01-01	175	100	1	2	2014-09-05	4.9	4.52	1.65	1.14	2.98	156	1.56	52	90	99	1.50111	21.4	66	2014-09-05	2		2022-10-25	2972
80282	1	1947-07-15	2					2	2014-09-05	5.4	4.1	3.01	0.92	1.95	170	1.7	64	85	96	1.73845	22.1	67	2014-09-05	2		2022-10-25	2972
80283	2	1935-11-10	2					2	2014-09-09	4.7	4.29	0.63	1.98	2.1	164	1.64	47.5	74	86	1.47102	17.7	79	2014-09-09	2		2022-10-25	2968
80284	2	1947-07-28	1	2007-01-01	160	92	1	2	2014-09-09	5.6	5.82	2.3	1.37	3.6	163.5	1.635	72.2	83	103	1.81082	27	67	2014-09-09	2		2022-10-25	2968
80285	2	1938-12-07	1	2004-01-01	158	95	1	1	2014-09-09	8.2	4.79	1.88	0.94	2.9	149.5	1.495	44.2	74	86	1.35482	19.8	76	2014-09-09	1	1	2022-07-30	2881
80286	1	1935-10-15	2					2	2014-09-09	4.5	3.77	0.54	1.52	2.1	168	1.68	61.5	78	95	1.69411	21.8	79	2014-09-09	2		2022-10-25	2968
80287	1	1938-08-26	1	2010-01-01	160	80	2	2	2014-09-09	5.1	4.43	1.69	0.96	2.85	169	1.69	69	86	100	1.79977	24.2	76	2014-09-09	2		2022-10-25	2968
80288	2	1946-02-09	1	2004-01-01	170	95	2	2	2014-09-09	4	5.69	1.66	1.17	3.92	159.5	1.595	62.8	81	100	1.66805	24.7	68	2014-09-09	2		2022-10-25	2968
80289	2	1945-01-25	2					2	2014-09-09	4.4	4.97	1.01	1.99	2.63	157.5	1.575	49.8	69	87	1.47606	20.1	69	2014-09-09	2		2022-10-25	2968
80290	1	1947-10-08	2					1	2014-09-09	8.4	4.17	0.69	1.05	2.78	167.5	1.675	61.8	82	92	1.69571	22	67	2014-09-09	1	3	2018-11-08	1521
80291	1	1934-09-16	1	2013-01-01	170	75	1	2	2014-09-09	4.9	4.91	1.14	1.03	3.45	163	1.63	50.9	72	85	1.5181	19.2	80	2014-09-09	2		2022-10-25	2968
80292	2	1943-06-22	1	1980-01-01	170	85	1	1	2014-09-09	10.9	4.34	0.95	1.06	3.01	163.5	1.635	56.9	78	91	1.60755	21.3	71	2014-09-09	2		2022-10-25	2968
80293	1	1947-09-07	1	2004-01-01	145	100	2	2	2014-09-10	4.4	5.1	1.86	1.01	2.91	165	1.65	67	93	102	1.75238	24.6	67	2014-09-10	2		2022-10-25	2967
80294	2	1943-03-17	1	1985-01-01	160	110	1	2	2014-09-10	5	4.42	0.76	1.66	2.48	158	1.58	53	77	91	1.52516	21.2	71	2014-09-10	1	3	2016-09-11	732
80295	1	1936-11-10	1	1994-01-01	150	95	1	2	2014-09-10	5.1	5.01	1.04	1.86	2.68	179	1.79	65.2	80	94	1.80052	20.3	78	2014-09-10	2		2022-10-25	2967
80296	2	1944-03-16	2					2	2014-09-10	5.5	7.35	1.1	1.24	5.61	158	1.58	50	74	92	1.48137	20	70	2014-09-10	2		2022-10-25	2967
80297	1	1947-04-04	1	2011-01-01	150	90	1	2	2014-09-10	5.4	6.04	1.34	1.33	3.91	176	1.76	82.6	98	102	2.00953	26.7	67	2014-09-10	2		2022-10-25	2967
80298	2	1948-09-03	1	2000-01-01	180	100	1	2	2014-09-10	5.7	5.15	1.9	1.38	3	151	1.51	69.4	90	107	1.70615	30.4	66	2014-09-10	2		2022-10-25	2967
80299	2	1949-05-28	2					2	2014-09-10	7.1	7.94	1.1	2.37	5.25	157	1.57	55.6	81	93	1.55717	22.6	65	2014-09-10	2		2022-10-25	2967
80300	1	1945-09-02	2					2	2014-09-10	5.3	4.74	1.94	1.12	2.98	172.5	1.725	67.6	89	97	1.79977	22.7	69	2014-09-10	2		2022-10-25	2967
80301	2	1947-02-04	2					2	2014-09-10	5.1	5.8	0.7	2.28	3.15	153.5	1.535	79.5	100	117	1.84114	33.7	67	2014-09-10	2		2022-10-25	2967
80302	2	1946-01-15	1	1994-01-01	180	110	1	1	2014-09-11	6.8	6.22	1.89	1.59	3.85	157	1.57	60	84	98	1.61761	24.3	68	2014-09-11	2		2022-10-25	2966
80303	1	1937-02-25	2					2	2014-09-11	4.8	5.69	2.17	1.48	3.28	158	1.58	52	80	91	1.5107	20.8	77	2014-09-11	2		2022-10-25	2966
80304	2	1938-12-23	2					2	2014-09-11	4.7	6.66	0.96	2.09	4.25	155	1.55	50	78	90	1.46723	20.8	76	2014-09-11	2		2022-10-25	2966
80305	1	1944-08-10	1	2010-01-01	150	100	1	2	2014-09-11	5.8	4.66	1.37	1.38	2.82	170	1.7	82	103	112	1.9678	28.4	70	2014-09-11	2		2022-10-25	2966
80306	2	1947-03-29	1	1994-01-01	220	120	1	1	2014-09-11	6.5	6.66	4.73	0.99	3.84	160	1.6	53	81	96	1.53478	20.7	67	2014-09-11	2		2022-10-25	2966
80307	2	1945-11-25	1	2000-01-01	160	80	1	2	2014-09-11	4.6	7.02	2.01	1.76	4.02	156	1.56	67	88	97	1.70392	27.5	69	2014-09-11	2		2022-10-25	2966
80308	1	1948-11-27	1	2000-01-01	145	90	1	2	2014-09-11	4.2	4.62	1.82	0.86	2.98	173	1.73	92	112	120	2.10264	30.7	66	2014-09-11	2		2022-10-25	2966
80309	1	1937-10-17	1	2000-01-01	180	90	1	2	2014-09-11	5.4	4.96	1.27	1.26	3.16	156	1.56	58	90	98	1.58535	23.8	77	2014-09-11	2		2022-10-25	2966
80310	2	1945-04-15	2					2	2014-09-11	4.7	6.03	1.07	1.72	3.84	155	1.55	47	77	85	1.42254	19.6	69	2014-09-11	2		2022-10-25	2966
80311	2	1946-09-15	1	2003-01-01	150	100	1	2	2014-09-11	4	5.47	0.98	1.58	3.67	153	1.53	50	71	91	1.45774	21.4	68	2014-09-11	2		2022-10-25	2966
80312	1	1940-12-13	1	2005-01-01	150	80	1	2	2014-09-11	4.2	4.82	1.64	1.21	2.92	172	1.72	75	94	101	1.89297	25.4	74	2014-09-11	2		2022-10-25	2966
80313	1	1945-07-08	1	2000-01-01	150	90	1	2	2014-09-12	6	4.56	0.84	1.63	2.25	174	1.74	80.4	98	101	1.97129	26.6	69	2014-09-12	2		2022-10-25	2965
80314	2	1946-01-05	2					2	2014-09-12	6.9	5.13	2.46	1.35	2.75	160	1.6	48.1	80	88	1.46211	18.8	68	2014-09-12	2		2022-10-25	2965
80315	2	1947-05-21	1	2009-01-01	155	100	2	2	2014-09-12	5.9	4.82	0.91	1.65	2.39	154	1.54	56.5	72	85	1.55465	23.8	67	2014-09-12	2		2022-10-25	2965
80316	1	1941-02-01	1	1995-01-01	180	100	1	2	2014-09-12	5.6	4.06	0.81	1.07	2.37	169	1.69	72.8	100	104	1.84866	25.5	73	2014-09-12	2		2022-10-25	2965
80317	1	1945-05-28	1	1988-01-01	160	90	1	2	2014-09-12	6.3	5.46	1.44	1.71	3.04	176	1.76	73.8	86	102	1.89947	23.8	69	2014-09-12	2		2022-10-25	2965
80318	2	1946-03-30	1	2000-01-01	170	100	1	2	2014-09-12	6.8	5.42	0.78	1.83	2.9	151	1.51	71.6	100	107	1.73298	31.4	68	2014-09-12	2		2022-10-25	2965
80319	1	1945-07-30	2					2	2014-09-12	6.1	5.16	1.81	1.26	2.89	160	1.6	74.6	92	100	1.82087	29.1	69	2014-09-12	2		2022-10-25	2965
80320	1	1948-02-02	2					1	2014-09-12	5.2	7.01	1.13	1.48	4.62	170	1.7	56.8	74	92	1.63775	19.7	66	2014-09-12	2		2022-10-25	2965
80321	1	1941-12-02	1	1984-01-01	184	102	1	2	2014-09-12	5.3	4.93	1.74	1.56	2.3	154.5	1.545	48.9	71	85	1.44866	20.5	73	2014-09-12	2		2022-10-25	2965
80322	2	1942-10-20	2					2	2014-09-12	4.9	6.12	1.16	1.58	3.59	150	1.5	50.8	78	94	1.45488	22.6	72	2014-09-12	2		2022-10-25	2965
80323	2	1944-03-31	2					2	2014-09-15	3.7	6.74	1.28	1.61	4.4	161	1.61	58	80	96	1.61056	22.4	70	2014-09-15	2		2022-10-25	2962
80324	1	1946-05-16	2					2	2014-09-15	4.6	5.27	2.05	1.23	3.27	173	1.73	84	105	110	2.00915	28.1	68	2014-09-15	2		2022-10-25	2962
80325	2	1946-06-25	2					2	2014-09-15	4.5	10.2	1.9	1.15	7.99	153	1.53	54	90	100	1.51493	23.1	68	2014-09-15	2		2022-10-25	2962
80326	2	1948-08-01	2					2	2014-09-15	4.6	6.72	0.88	2.09	4.17	160	1.6	63	80	101	1.67332	24.6	66	2014-09-15	2		2022-10-25	2962
80327	2	1948-03-18	2					1	2014-09-15	5.6	6.04	2.11	1.42	3.7	156	1.56	54	80	97	1.52971	22.2	66	2014-09-15	2		2022-10-25	2962
80328	1	1948-12-17	2					2	2014-09-15	4.3	4.37	3.67	0.92	1.96	166	1.66	67	85	98	1.75768	24.3	66	2014-09-15	2		2022-10-25	2962
80329	2	1947-12-09	2					2	2014-09-15	4.8	6.51	1.37	1.62	4.31	160	1.6	58	80	94	1.60555	22.7	67	2014-09-15	2		2022-10-25	2962
80330	1	1949-03-04	2					2	2014-09-15	6.5	6.04	2.49	1.25	3.74	177	1.77	77.9	89	105	1.95706	24.9	65	2014-09-15	2		2022-10-25	2962
80331	2	1948-08-07	2					2	2014-09-15	4.8	5.86	2.02	1.25	3.73	151	1.51	45.2	76	89	1.37691	19.8	66	2014-09-15	2		2022-10-25	2962
80332	2	1939-11-11	1	1980-01-01	180	90	1	1	2014-09-16	6.8	6.83	1.49	1.46	4.67	150	1.5	72	102	111	1.73205	32	75	2014-09-16	1	3	2018-05-23	1345
80333	1	1937-12-02	2					2	2014-09-16	4.6	5.22	1.16	1.15	3.28	171	1.71	68	84	101	1.79722	23.3	77	2014-09-16	2		2022-10-25	2961
80334	1	1942-12-23	1	2000-01-01	160	70	1	2	2014-09-16	4.9	4.36	0.96	1.59	2.32	165	1.65	62	82	97	1.68572	22.8	72	2014-09-16	2		2022-10-25	2961
80335	2	1941-11-10	2					2	2014-09-16	4.6	6.92	0.74	2.39	3.97	160	1.6	48	65	91	1.46059	18.8	73	2014-09-16	2		2022-10-25	2961
80336	1	1938-01-03	1	2004-01-01	160	80	1	1	2014-09-16	4.8	5.86	1.02	1.42	3.81	164	1.64	63	88	97	1.69411	23.4	76	2014-09-16	1	2	2022-08-01	2876
80337	2	1934-01-22	1	1994-01-01	150	95	2	2	2014-09-16	5.4	5.69	1.14	1.87	3.28	149	1.49	57	87	96	1.53596	25.7	80	2014-09-16	2		2022-10-25	2961
80338	1	1933-01-23	1	2010-01-01	160	80	1	2	2014-09-16	5.1	6.94	1.51	1.71	4.48	166	1.66	64	88	96	1.71788	23.2	81	2014-09-16	2		2022-10-25	2961
80339	2	1934-11-25	1	2008-01-01	160	80	1	2	2014-09-16	5.2	7.92	1.49	2.48	4.68	148	1.48	49	78	93	1.41931	22.4	80	2014-09-16	2		2022-10-25	2961
80340	2	1936-02-26	1	1980-01-01	140	100	1	2	2014-09-17	5.2	5.94	1.05	2.24	3.23	140	1.4	48	81	91	1.36626	24.5	78	2014-09-17	1	2	2020-02-28	1990
80341	2	1934-01-15	1	1990-01-01	180	160	1	2	2014-09-17	6.4	5.92	1.71	1.62	3.36	152	1.52	59	89	101	1.57833	25.5	80	2014-09-17	2		2022-10-25	2960
80342	2	1936-04-16	1	2012-01-01	160	95	1	2	2014-09-17	4.5	8.59	1.74	1.54	6.13	157	1.57	47	80	91	1.43169	19.1	78	2014-09-17	2		2022-10-25	2960
80343	2	1949-11-19	1	2000-01-01	168	116	1	2	2014-09-17	5	4.47	2.21	1.03	2.57	158	1.58	66	89	99	1.70196	26.4	65	2014-09-17	2		2022-10-25	2960
80344	2	1938-03-13	1	2013-01-01	155	80	2	2	2014-09-17	4.4	6.55	2.44	1.08	4.52	153	1.53	54	83	94	1.51493	23.1	76	2014-09-17	2		2022-10-25	2960
80345	1	1943-02-18	2					2	2014-09-17	8.8	4.78	2.17	0.94	2.9	162	1.62	66	91	100	1.72337	25.1	71	2014-09-17	2		2022-10-25	2960
80346	2	1948-02-16	2					1	2014-09-17	12.6	5.01	0.96	1.52	2.86	150	1.5	57	80	94	1.5411	25.3	66	2014-09-17	2		2022-10-25	2960
80347	1	1949-12-04	1	1985-01-01	165	110	1	2	2014-09-17	3.6	4.92	0.89	1.37	3.07	170	1.7	70	90	94	1.81812	24.2	65	2014-09-17	2		2022-10-25	2960
80348	2	1946-07-22	1	2004-01-01	160	101	1	2	2014-09-17	4.2	5.37	0.91	2	2.91	150	1.5	50	75	90	1.44338	22.2	68	2014-09-17	2		2022-10-25	2960
80349	1	1946-06-30	1	1990-01-01	160	110	1	2	2014-09-17	4.4	5.85	1.88	1.17	3.93	160	1.6	61	87	93	1.64655	23.8	68	2014-09-17	2		2022-10-25	2960
80350	2	1944-10-08	1	2014-01-01	190	100	1	1	2014-09-18	10.9	6.04	2.11	1.29	3.8	160	1.6	66	99	102	1.7127	25.8	70	2014-09-18	2		2022-10-25	2959
80351	1	1936-06-09	1	1980-01-01	160	100	1	2	2014-09-18	5.8	4.5	3.13	0.87	2.28	160	1.6	64	93	98	1.68655	25	78	2014-09-18	2		2022-10-25	2959
80352	2	1951-08-13	1	1984-01-01	180	80	1	1	2014-09-18	5.8	4.61	1.2	1.6	2.63	166	1.66	70	87	96	1.7966	25.4	63	2014-09-18	2		2022-10-25	2959
80353	1	1941-03-02	1	2000-01-01	180	150	1	1	2014-09-18	10.3	6.15	2.1	1.32	4.11	166	1.66	65	90	97	1.73125	23.6	73	2014-09-18	2		2022-10-25	2959
80354	2	1944-03-10	2					2	2014-09-18	4.9	5.23	1.38	1.4	3.23	152	1.52	52	81	94	1.48174	22.5	70	2014-09-18	2		2022-10-25	2959
80355	1	1950-08-25	2					2	2014-09-18	4.8	5.06	1.26	1.38	3.43	181	1.81	69	90	100	1.86257	21.1	64	2014-09-18	2		2022-10-25	2959
80356	1	1936-05-10	2					2	2014-09-18	6.8	3.83	0.85	1.35	2.23	165	1.65	69	102	106	1.77834	25.3	78	2014-09-18	2		2022-10-25	2959
80357	2	1943-06-13	1	2003-01-01	200	110	1	2	2014-09-18	6.4	4.66	0.58	1.78	2.52	166	1.66	62	89	102	1.69082	22.5	71	2014-09-18	2		2022-10-25	2959
80358	2	1940-06-06	2					2	2014-09-19	4.7	4.97	1.22	1.34	3.14	152	1.52	50	80	93	1.45297	21.6	74	2014-09-19	2		2022-10-25	2958
80359	1	1950-03-11	1	1995-01-01	150	110	1	2	2014-09-19	4.8	4.48	1.41	0.78	3.06	164	1.64	68	90	97	1.76005	25.3	64	2014-09-19	2		2022-10-25	2958
80360	2	1950-06-13	2					2	2014-09-19	4.7	5.47	0.89	2.14	2.93	154	1.54	57	85	100	1.56152	24	64	2014-09-19	2		2022-10-25	2958
80361	1	1940-11-01	1	1980-01-01	175	100	1	2	2014-09-19	4.9	5.31	1.11	1.23	3.69	157	1.57	61	90	97	1.63104	24.7	74	2014-09-19	2		2022-10-25	2958
80362	2	1941-11-26	2					2	2014-09-19	4.6	5.51	1.49	1.6	3.34	163	1.63	51	75	92	1.51959	19.2	73	2014-09-19	2		2022-10-25	2958
80363	2	1940-11-13	1	1970-01-01	200	100	1	2	2014-09-19	5.8	6.37	1.43	1.52	4.29	156	1.56	49	82	88	1.45717	20.1	74	2014-09-19	2		2022-10-25	2958
80364	2	1943-09-30	1	2004-01-01	160	90	1	2	2014-09-19	4.6	5.73	2.83	1.14	3.5	160	1.6	54	77	90	1.54919	21.1	71	2014-09-19	2		2022-10-25	2958
80365	2	1939-10-03	1	2000-01-01	180	109	1	2	2014-09-19	5.1	6.42	2.49	1.39	4.08	156	1.56	58	83	94	1.58535	23.8	75	2014-09-19	2		2022-10-25	2958
80366	1	1949-07-17	2					2	2014-09-19	5	5.24	2.32	1.23	3.12	165	1.65	60	80	91	1.65831	22	65	2014-09-19	2		2022-10-25	2958
80367	1	1951-08-21	2					2	2014-09-19	4.3	6.76	2.31	1.37	4.77	161	1.61	64	86	96	1.69181	24.7	63	2014-09-19	2		2022-10-25	2958
80368	2	1953-01-30	1	2011-01-01	150	90	2	2	2014-09-19	5	5.72	1.67	1.67	3.5	157	1.57	55	85	92	1.54875	22.3	61	2014-09-19	1	2	2019-12-27	1925
80369	2	1941-12-16	2					2	2015-03-17	4.9	6.07	1.83	1.65	3.88	147.1	1.471	64	87.1	104.5	1.61713	29.6	74	2015-03-17	2		2022-10-25	2779
80370	1	1941-07-09	2					2	2015-03-17	5	6.14	2.11	1.28	4.23	168	1.68	93.4	117.2	113	2.08774	33.1	74	2015-03-17	2		2022-10-25	2779
80371	1	1940-09-16	1	1988-01-01	180	105	1	2	2015-03-17	6	4.45	1.37	1.33	2.76	173.5	1.735	77.4	89.1	104.4	1.93139	25.7	75	2015-03-17	2		2022-10-25	2779
80372	1	1947-05-29	1	2005-01-01	180	105	1	2	2015-03-17	5.2	5.83	1.15	1.14	4.34	171.2	1.712	85	95	96	2.01053	29	68	2015-03-17	2		2022-10-25	2779
80373	2	1949-10-19	2		120	70		2	2015-03-17	4.6	4.66	0.49	1.59	2.92	164	1.64	60	77	96	1.65328	22.3	66	2015-03-17	2		2022-10-25	2779
80374	2	2028-01-11	1	1985-01-01	200	100	1	2	2015-03-17	4.4	5.15	1.46	1.79	2.98	144.5	1.445	50	79	90	1.41667	23.9	87	2015-03-17	1	2	2015-04-02	16
80375	2	1943-08-23	2					1	2015-03-17	5.7	5.12	1.09	2.33	2.53	158.5	1.585	58.6	77.1	85	1.60625	23.3	72	2015-03-17	2		2022-10-25	2779
80376	2	1947-12-30	2					2	2015-03-17	4.9	7.24	1	2.28	4.48	161.5	1.615	60	86.2	95.2	1.64063	23	68	2015-03-17	2		2022-10-25	2779
80377	1	1941-04-05	2					2	2015-03-17	5.3	6.21	2.2	1.74	3.69	173	1.73	72	93.1	102.1	1.86011	24.1	74	2015-03-17	2		2022-10-25	2779
80378	2	1949-11-17	1	2000-01-01	160	90	1	2	2015-03-17						158	1.58	54	86	92	1.53948	21.6	66	2015-03-17	1	2	2021-05-23	2259
80379	1	1949-10-21	1	2005-01-01	180	100	1	2	2015-03-17		4.57	1.43	1.1	2.86	179	1.79	75	90	103	1.93111	23.4	66	2015-03-17	2		2022-10-25	2779
80380	2	1946-06-12	2					2	2015-03-17	5.1	4.26	1.64	1.47	2.19	163	1.63	58	80.1	97	1.62053	21.8	69	2015-03-17	2		2022-10-25	2779
80381	1	1946-11-29	1	1998-01-01	170	115	1	2	2015-03-17	4.9	5.71	1.26	1.87	3.37	173.5	1.735	70.8	90	100	1.84721	23.5	69	2015-03-17	2		2022-10-25	2779
80382	2	1933-01-03	1	2014-01-01	150	80	1	2	2015-03-17	4.9	5.34	1.61	1.71	3.13	150	1.5	57.2	85	97.2	1.5438	25.4	82	2015-03-17	2		2022-10-25	2779
80383	1	1948-03-01	1	1995-01-01	160	110	1	1	2015-03-17	5.5	3.58	1.03	0.81	2.42	164	1.64	60.7	87	90	1.6629	22.6	67	2015-03-17	2		2022-10-25	2779
80384	2	1942-05-20	2		120	80		2	2015-03-17	10.3	5.91	1.94	1.8	3.52	155.5	1.555	46.4	74.2	89	1.41571	19.2	73	2015-03-17	2		2022-10-25	2779
80385	2	1945-01-09	1	2009-01-01	160	100	1	2	2015-03-17	4.6	5.15	1.56	1.48	3.14	161.5	1.615	55	85.3	94.2	1.57078	21.1	70	2015-03-17	2		2022-10-25	2779
80386	1	1946-12-21	2		120	80	2	2	2015-03-17	5.4	5.33	0.82	1.98	3.1	165	1.65	65	58	80	1.72603	23.9	69	2015-03-17	2		2022-10-25	2779
80387	2	1946-05-08	1	1995-01-01	157	95	1	2	2015-03-17	5.2	6.58	1.67	1.5	4.45	153	1.53	52	83.2	91	1.48661	22.2	69	2015-03-17	1	4	2019-01-09	1394
80388	2	1944-07-21	1	2014-01-01	180	90	2	2	2015-03-17	5.8	5.62	1.65	1.7	3.38	164.5	1.645	75	92	110	1.85124	27.7	71	2015-03-17	2		2022-10-25	2779
80389	1	1939-12-01	2					1	2015-03-17	4.7	3.9	0.71	1.43	2.35	168	1.68	72.1	89	102	1.8343	25.5	76	2015-03-17	2		2022-10-25	2779
80390	1	1941-10-25	1	1995-01-01	150	98	1	2	2015-03-17	6.4	4.21	1.16	1.22	2.63	155.5	1.555	65	85.6	95	1.6756	26.9	74	2015-03-17	2		2022-10-25	2779
80391	1	1943-08-11	2		120	70		2	2015-03-17	5.2	6.53	1.32	1.46	4.62	169	1.69	60	79	85	1.67829	21	72	2015-03-17	2		2022-10-25	2779
80392	1	1949-12-19	1	1997-01-01	145	90	2	2	2015-03-17	6.8	5.3	0.77	1.6	3.36	171.2	1.712	67	87	95	1.785	22.9	66	2015-03-17	2		2022-10-25	2779
80393	2	1949-03-07	2		120	70		2	2015-03-17	4.9	7.76	1.44	2.51	4.83	167.2	1.672	62.2	75.2	92	1.69966	22.2	66	2015-03-17	2		2022-10-25	2779
80394	2	1944-08-26	1	2010-01-01	130	85	1	1	2015-03-17	5.3	6.56	1.65	1.63	4.27	157	1.57	51.2	75	86.2	1.49429	20.8	71	2015-03-17	2		2022-10-25	2779
80395	2	1944-01-19	2					2	2015-03-17	6.2	6.31	1.6	1.59	4.07	154	1.54	51.3	81	95	1.48138	21.6	71	2015-03-17	2		2022-10-25	2779
80396	2	1941-09-18	1	1985-01-01	160	90	1	2	2015-03-17	5.3	5.9	2.09	1.31	3.84	148.5	1.485	65.8	91	106	1.6475	29.8	74	2015-03-17	2		2022-10-25	2779
80397	2	1934-05-29	1	2000-01-01	130	90	1	2	2015-03-17	4.9	7.02	1.16	2.18	4.38	152	1.52	50	82	90	1.45297	21.6	81	2015-03-17	2		2022-10-25	2779
80398	1	1932-12-12	1	1985-01-01	170	100	1	2	2015-03-17	5	6.07	1.53	2.47	3	158	1.58	64.6	88	100	1.68381	25.9	83	2015-03-17	2		2022-10-25	2779
80399	1	1942-01-24	1	1990-01-01	140	90	1	2	2015-03-17	5.4	5.13	1.67	1.02	3.54	167	1.67	83.6	99.2	112	1.96929	30	73	2015-03-17	2		2022-10-25	2779
80400	2	1932-09-21	1	1965-01-01	200	104	1	2	2015-03-18	4.9	4.26	1.37	1.11	2.69	164	1.64	70	95.2	100.3	1.78575	26	83	2015-03-18	2		2022-10-25	2778
80401	2	1936-12-17	1	1966-01-01	200	130	1	2	2015-03-18	4.4	4.68	1.27	1.93	2.31	148.6	1.486	61.1	91	101	1.5881	27.7	79	2015-03-18	2		2022-10-25	2778
80402	2	1948-04-16	1	1970-01-01	200	130	1	2	2015-03-18	4.6	3.91	1.6	1.3	2.1	161	1.61	55	76	90.2	1.56835	21.2	67	2015-03-18	2		2022-10-25	2778
80403	1	1947-09-15	2					2	2015-03-18	4.4	4.92	1.03	1.35	3.17	172	1.72	75	81.2	95.7	1.89297	25.4	68	2015-03-18	2		2022-10-25	2778
80404	1	1947-07-28	1	2005-01-01	135	95	2	2	2015-03-18	11.7	3.15	1.02	1.14	1.69	161	1.61	72.9	89	96.7	1.80562	28.1	68	2015-03-18	2		2022-10-25	2778
80405	2	1944-09-06	1	2000-01-01	160	75	1	2	2015-03-18	5.3	6.52	1.22	1.55	4.59	159	1.59	57	78	88	1.58666	22.5	71	2015-03-18	2		2022-10-25	2778
80406	1	1950-12-30	2					2	2015-03-18	10.4	5.44	4.03	0.93	2.85	176	1.76	78.5	89	95	1.95902	25.3	65	2015-03-18	2		2022-10-25	2778
80407	2	1943-12-13	1	2006-01-01	150	100	1	2	2015-03-18	4.5	5.21	0.91	1.88	3.04	163.2	1.632	61	85	94	1.66293	22.9	72	2015-03-18	2		2022-10-25	2778
80408	1	1947-01-23	2					2	2015-03-18	5.4	6.31	0.89	1.81	4.25	166	1.66	54.7	70	96	1.58817	19.9	68	2015-03-18	2		2022-10-25	2778
80409	1	1935-05-17	2					2	2015-03-18	4.3	5.11	1.54	1.45	3.19	175	1.75	75	95.2	100	1.90941	24.5	80	2015-03-18	2		2022-10-25	2778
80410	1	1948-10-31	2					2	2015-03-18	4	4.4	1.15	1.35	2.65	165	1.65	74	86.2	102.2	1.84165	27.2	67	2015-03-18	1	4	2021-09-13	2371
80411	1	1940-10-29	1	2002-01-01	180	90	2	2	2015-03-18	5.4	5.66	3.14	1.05	3.59	177	1.77	81.5	92	105	2.00177	26	75	2015-03-18	1	2	2018-12-10	1363
80412	2	1947-01-21	2					2	2015-03-18	4.6	6.37	2.21	1.47	4.21	144.5	1.445	54.4	82.2	97	1.47769	26.1	68	2015-03-18	2		2022-10-25	2778
80413	2	1948-05-23	2					2	2015-03-18	5.6	5.73	1.23	1.97	3.42	154.5	1.545	50.1	70.5	85	1.46633	21	67	2015-03-18	1	4	2021-12-29	2478
80414	1	1947-12-02	2					2	2015-03-18	5.1	5.45	0.67	1.93	3.35	172	1.72	58.8	82	95	1.67611	19.9	68	2015-03-18	2		2022-10-25	2778
80415	1	1949-06-08	1	1985-01-01	190	110	1	2	2015-03-18	4.4	8.16	2.25	1.46	5.88	169.5	1.695	74	90	99	1.86659	25.8	66	2015-03-18	2		2022-10-25	2778
80416	2	1947-10-20	2					2	2015-03-18	4.9	6.1	0.89	2.02	3.86	157	1.57	52.3	71	94	1.51025	21.2	68	2015-03-18	2		2022-10-25	2778
80417	1	1943-12-26	2					2	2015-03-18	4.8	5.71	0.79	2.02	3.57	165	1.65	61.2	76	90	1.67481	22.5	72	2015-03-18	2		2022-10-25	2778
80418	2	1947-09-28	2					2	2015-03-18	5.6	6.65	1.26	1.73	4.54	153.1	1.531	56.4	85	98	1.54873	24.1	68	2015-03-18	2		2022-10-25	2778
80419	2	1938-06-26	2					2	2015-03-18	4.4	5.69	1.01	1.96	3.41	152	1.52	49.5	73	90	1.44568	21.4	77	2015-03-18	2		2022-10-25	2778
80420	1	2028-03-14	2					2	2015-03-18	5.4	4.25	1	1.58	2.35	162	1.62	52.7	73.2	90	1.53997	20.1	87	2015-03-18	2		2022-10-25	2778
80421	2	1948-03-12	1	1985-01-01	150	95	1	1	2015-03-18	7.3	4.83	1.5	1.7	2.68	153.1	1.531	69.1	90	102.2	1.71425	29.5	67	2015-03-18	2		2022-10-25	2778
80422	1	1949-07-13	2					2	2015-03-18	4.6	6.29	2.05	1.72	3.79	166	1.66	63.1	80.3	95	1.70576	22.9	66	2015-03-18	2		2022-10-25	2778
80423	1	1939-12-05	1	1979-01-01	210	95	1	2	2015-03-18	4.5	5.14	0.68	1.6	3.32	165	1.65	80	100	105	1.91485	29.4	76	2015-03-18	2		2022-10-25	2778
80424	1	1937-11-23	1	2007-01-01	165	70	1	2	2015-03-18	5.1	3.65	1.37	1.09	2.07	164	1.64	59.2	75	90	1.64222	22	78	2015-03-18	2		2022-10-25	2778
80425	2	1949-06-08	2					2	2015-03-18	4.2	7.16	1.94	1.74	4.72	152.6	1.526	59.8	84	98.6	1.59212	25.7	66	2015-03-18	2		2022-10-25	2778
80426	2	1934-08-11	1	1990-01-01	180	110	1	2	2015-03-18	8	3.72	0.74	2.1	1.59	158	1.58	60.2	88	98	1.62546	24.1	81	2015-03-18	2		2022-10-25	2778
80427	2	1948-05-08	1	2008-01-01	160	95	1	2	2015-03-18	5	4.71	1.38	1.78	2.56	162	1.62	51.1	70	89	1.51641	19.5	67	2015-03-18	2		2022-10-25	2778
80428	1	1944-06-22	2					2	2015-03-18	5.2	5.69	0.71	2.85	2.64	172	1.72	49	65	85	1.53007	16.6	71	2015-03-18	2		2022-10-25	2778
80429	2	1945-12-26	2					2	2015-03-18	4.1	3.89	1.4	1.18	2.33	157	1.57	67.3	88	100	1.71319	27.3	70	2015-03-18	2		2022-10-25	2778
80430	1	1945-10-09	1	2008-01-01	210	110	2	2	2015-03-18	4.5	6.42	4.01	1.08	4	166.4	1.664	68.4	89	95	1.77809	24.7	70	2015-03-18	1	2	2019-05-31	1535
80431	2	1949-04-07	1	1995-01-01	150	120	1	2	2015-03-18	4.6	6.25	2.18	1.55	4.09	160	1.6	57.9	82	97	1.60416	22.6	66	2015-03-18	2		2022-10-25	2778
80432	1	2028-12-17	2					2	2015-03-18	4.9	5.59	1.15	1.47	3.69	162	1.62	50.1	77	90	1.5015	19.1	87	2015-03-18	2		2022-10-25	2778
80433	2	1948-12-02	2					1	2015-03-18	5	4.46	0.59	1.78	2.62	162	1.62	54.5	70	90	1.56605	20.8	67	2015-03-18	2		2022-10-25	2778
80434	2	1946-01-05	1	1991-01-01	190	95	1	2	2015-03-18	5.5	3.83	0.92	1.86	1.75	156	1.56	59	90	102	1.59896	24.2	69	2015-03-18	2		2022-10-25	2778
80435	2	1947-10-22	1	1990-01-01	200	120	1	1	2015-03-19	7.4	5.79	1.1	1.64	3.91	155	1.55	60	94	102	1.60728	25	68	2015-03-19	2		2022-10-25	2777
80436	1	1939-10-17	1	2010-01-01	160	80	1	2	2015-03-19	5	4.96	3.18	0.86	3.14	159	1.59	57	87	98	1.58666	22.5	76	2015-03-19	2		2022-10-25	2777
80437	2	1949-04-30	2					2	2015-03-19	4.7	3.97	1.11	1.3	2.43	159	1.59	54	80	90	1.54434	21.4	66	2015-03-19	2		2022-10-25	2777
80438	2	1947-11-15	2					2	2015-03-19	5	5.85	0.93	2.13	3.49	152	1.52	52.2	80	91	1.48459	22.6	68	2015-03-19	2		2022-10-25	2777
80439	2	1940-01-24	1	2014-01-01	160	80	1	2	2015-03-19	4.7	5.27	0.85	1.53	3.65	155	1.55	59.2	81	95	1.59652	24.6	75	2015-03-19	2		2022-10-25	2777
80440	1	1938-07-17	1	2010-01-01	160	80	1	2	2015-03-19	4.6	4.18	1.45	1.2	2.53	166	1.66	77.2	102	106	1.88674	28	77	2015-03-19	2		2022-10-25	2777
80441	1	1948-09-23	1	1997-01-01	160	100	1	1	2015-03-19	7.7	8.85	5.3	1.33	5.09	175	1.75	81.3	95	102	1.98798	26.5	67	2015-03-19	2		2022-10-25	2777
80442	2	1945-01-02	2					2	2015-03-19	6.2	4.01	1.05	1.91	1.95	158	1.58	74	101	116	1.80216	29.6	70	2015-03-19	2		2022-10-25	2777
80443	1	2029-04-06	1	1985-01-01	205	110	1	1	2015-03-19	4.8	4.07	1.01	1.47	2.49	167	1.67	63.8	82	100	1.72035	22.9	86	2015-03-19	1	4	2020-06-28	1928
80444	2	2029-11-27	2					2	2015-03-19	4.8	5.23	1.33	1.41	3.54	155	1.55	56.2	80	101	1.55555	23.4	86	2015-03-19	2		2022-10-25	2777
80445	1	1932-07-15	2					2	2015-03-19	5.6	4.83	0.94	1.6	2.96	164	1.64	61.4	84	99	1.67246	22.8	83	2015-03-19	2		2022-10-25	2777
80446	1	1943-12-10	1	1990-01-01	180	90	1	2	2015-03-19	6.2	4.16	0.61	1.49	2.45	165	1.65	63.7	93	98	1.70868	23.4	72	2015-03-19	2		2022-10-25	2777
80447	2	1944-02-17	1	1990-01-01	150	100	1	2	2015-03-19	5.8	6.25	2.21	1.46	4.17	147	1.47	46.5	72	89	1.37795	21.5	71	2015-03-19	2		2022-10-25	2777
80448	2	1945-09-29	1	2007-01-01	160	90	1	2	2015-03-19	5.6	4.79	1.08	1.74	2.9	156	1.56	73	96	105	1.77858	30	70	2015-03-19	2		2022-10-25	2777
80449	1	1948-08-15	2					2	2015-03-19	5	5.41	1.19	1.52	3.73	175	1.75	64	83	97	1.76383	20.9	67	2015-03-19	2		2022-10-25	2777
80450	2	1946-04-03	1	1970-01-01	180	110	1	2	2015-03-19	6.2	6.43	1.9	1.76	4.17	155	1.55	58.6	91	103	1.58841	24.4	69	2015-03-19	2		2022-10-25	2777
80451	1	1940-11-19	1	2001-01-01	160	95	1	2	2015-03-19	5.3	6.61	0.71	2.48	3.98	169	1.69	67.3	80	98	1.77746	23.6	75	2015-03-19	2		2022-10-25	2777
80452	2	1950-05-26	1	1999-01-01	200	110	1	1	2015-03-19	5.1	5.02	1.49	1.31	3.18	152	1.52	68.7	95	110	1.70313	29.7	65	2015-03-19	1	1	2020-06-26	1926
80453	2	1950-09-19	2					2	2015-03-19	5.4	5.1	1.48	1.07	3.45	160	1.6	58.1	82	99	1.60693	22.7	65	2015-03-19	2		2022-10-25	2777
80454	2	1947-02-16	1	1972-01-01	160	110	1	2	2015-03-19	4.5	5.47	2.25	1.26	3.57	163	1.63	57.8	74	92	1.61773	21.8	68	2015-03-19	2		2022-10-25	2777
80455	1	1948-11-15	2					2	2015-03-19	4.5	2.88	1.02	1.25	1.36	159	1.59	68.4	86	102	1.7381	27.1	67	2015-03-19	2		2022-10-25	2777
80456	2	1949-10-26	2					1	2015-03-19	10.2	6.45	2.61	1.31	4.32	158	1.58	72.6	97	100	1.78503	29.1	66	2015-03-19	2		2022-10-25	2777
80457	2	1941-10-14	1	1980-01-01	180	100	1	2	2015-03-19	5.4	4.59	0.72	2.52	1.92	157.5	1.575	49.5	73	92	1.47161	20	74	2015-03-19	2		2022-10-25	2777
80458	2	1942-12-23	2					2	2015-03-19	6.2	4.18	1.61	1.04	2.54	158	1.58	79.2	99	110	1.8644	31.7	73	2015-03-19	2		2022-10-25	2777
80459	1	1945-12-25	1	1994-01-01	180	100	1	2	2015-03-19	5.7	4.87	2	1.03	3.08	164	1.64	66.2	88	99	1.7366	24.6	70	2015-03-19	2		2022-10-25	2777
80460	1	2025-01-20	2					2	2015-03-19	5.4	3.72	1.9	1.02	2.08	160	1.6	67.6	100	105	1.73333	26.4	90	2015-03-19	1	3	2019-08-07	1602
80461	1	2029-01-01	1	1989-01-01	140	90	1	1	2015-03-19	7.5	7.87	2.48	1.2	5.8	156	1.56	69.5	100	102	1.73542	28.6	86	2015-03-19	2		2022-10-25	2777
80462	2	1938-05-21	2					2	2015-03-19	5.1	6.11	1.1	1.82	3.99	145	1.45	45	86	98	1.34629	21.4	77	2015-03-19	2		2022-10-25	2777
80463	2	1936-05-25	2					2	2015-03-19	4.6	7.49	1.81	1.47	5.36	155	1.55	64.5	95	105	1.66646	26.8	79	2015-03-19	2		2022-10-25	2777
80464	2	1945-11-06	2					1	2015-03-20	7.4	2.96	1.19	1.34	1.39	158	1.58	57.1	77	94	1.58305	22.9	70	2015-03-20	2		2022-10-25	2776
80465	2	1938-11-14	1	2005-01-01	185	100	1	2	2015-03-20	5.1	5.78	2.67	1.43	3.53	150	1.5	52.1	81	100	1.47337	23.2	77	2015-03-20	2		2022-10-25	2776
80466	2	1945-01-01	2					1	2015-03-20	4.9	4.33	0.58	1.25	2.86	162.5	1.625	59	77	100	1.63193	22.3	70	2015-03-20	2		2022-10-25	2776
80467	2	1931-08-25	2					2	2015-03-20	4.8	4.96	0.64	3.11	1.77	154	1.54	42	65	88	1.3404	17.7	84	2015-03-20	1	2	2022-07-15	2674
80468	1	1930-09-23	1	2012-01-01	182	100	1	2	2015-03-20	4.9	3.42	0.73	1.67	1.56	167	1.67	67.1	92	95	1.76428	24.1	85	2015-03-20	2		2022-10-25	2776
80469	1	1944-12-03	2					2	2015-03-20	4.5	5.73	1.83	1.29	3.77	165	1.65	70.1	91	99	1.79246	25.7	71	2015-03-20	2		2022-10-25	2776
80470	2	1948-06-04	2					2	2015-03-20	4.9	5.02	1.3	1.61	3.05	158	1.58	52.8	77	91	1.52228	21.2	67	2015-03-20	2		2022-10-25	2776
80471	2	1941-04-26	2					2	2015-03-20	5.4	4.4	1.21	1.26	2.78	159	1.59	53.2	72	92	1.53286	21	74	2015-03-20	2		2022-10-25	2776
80472	1	1937-02-24	1	2002-01-01	160	100	1	2	2015-03-20	5.6	5.91	1.22	1.77	3.87	161	1.61	62	84	97	1.66517	23.9	78	2015-03-20	2		2022-10-25	2776
80473	2	1946-10-05	1	2013-01-01	160	95	1	2	2015-03-20	5.2	5.72	1.69	1.52	3.76	152	1.52	49.1	79	94	1.43983	21.3	69	2015-03-20	2		2022-10-25	2776
80474	2	1938-05-20	2					2	2015-03-20	4.7	5.96	1.88	1.39	4.03	145	1.45	56.3	78	101	1.50587	26.8	77	2015-03-20	2		2022-10-25	2776
80475	2	1939-08-28	1	1995-01-01	180	90	1	2	2015-03-20	5.4	4.29	0.98	1.09	2.93	155	1.55	62.4	81	102	1.63911	26	76	2015-03-20	2		2022-10-25	2776
80476	1	1945-12-31	1	2005-01-01	170	95	1	2	2015-03-20	4.7	4.23	3.2	0.67	2.17	157	1.57	66.7	86	95	1.70554	27.1	70	2015-03-20	1	4	2016-02-08	325
80477	2	1946-10-26	2					2	2015-03-20	4.2	6.49	1.26	2.07	4.12	165	1.65	52.2	68	90	1.54677	19.2	69	2015-03-20	2		2022-10-25	2776
80478	2	1935-09-22	1	2000-01-01			1	2	2015-03-20	6.3	6.16	2.03	1.58	4	162	1.62	62.3	90	100	1.67437	23.7	80	2015-03-20	2		2022-10-25	2776
80479	2	1948-05-18	1	1988-01-01	160	100	1	2	2015-03-20	4.9	5.63	1.21	1.48	3.83	163	1.63	66.8	87	101	1.73912	25.1	67	2015-03-20	2		2022-10-25	2776
80480	2	1946-06-22	2					2	2015-03-20	5.5	7.22	1.83	1.55	5.06	159.5	1.595	71.2	91	110	1.77611	28	69	2015-03-20	2		2022-10-25	2776
80481	1	1946-10-04	1	1990-01-01	140	100	1	2	2015-03-20	5.4	4.36	2.47	1.03	2.45	172	1.72	73.2	87	98	1.87012	24.7	69	2015-03-20	1	2	2017-02-22	705
80482	1	1948-01-25	2					2	2015-03-20	5.1	5.54	1.77	1.4	3.63	161	1.61	69.8	86	100	1.76681	26.9	67	2015-03-20	2		2022-10-25	2776
80483	2	1948-09-30	2					2	2015-03-20	5.4	4.21	1.32	1	2.8	158	1.58	86.8	109	115	1.95181	34.8	67	2015-03-20	2		2022-10-25	2776
80484	2	1943-12-29	2					2	2015-03-20	4.8	5.11	2.01	1.14	3.4	153	1.53	58.2	77	95	1.57274	24.9	72	2015-03-20	2		2022-10-25	2776
80485	1	1943-01-01	2					2	2015-03-20	4.9	5.64	1.22	1.61	3.77	164.5	1.645	56.4	80	92	1.60536	20.8	72	2015-03-20	2		2022-10-25	2776
80486	1	1945-09-18	1	1995-01-01	150	90	1	2	2015-03-20	6.2	4.39	2.58	1.01	2.47	165	1.65	70.1	81	100	1.79246	25.7	70	2015-03-20	2		2022-10-25	2776
80487	2	1938-11-25	1	1996-01-01	180	80	1	1	2015-03-20	6.1	3.78	1.13	1.57	1.92	150	1.5	62.9	88	95	1.6189	28	77	2015-03-20	2		2022-10-25	2776
80488	1	1948-08-30	2					2	2015-03-20	4.5	4.22	0.69	1.08	2.91	171	1.71	75.4	90	102	1.89249	25.8	67	2015-03-20	2		2022-10-25	2776
80489	2	1949-06-03	1	1979-01-01	180	110	1	1	2015-03-20	6.7	5.93	1.75	1.38	4.03	164	1.64	56.4	72	95	1.60291	21	66	2015-03-20	2		2022-10-25	2776
80490	2	1949-07-10	2					2	2015-03-20	4.8	5.57	1.27	1.83	3.48	153	1.53	56.9	81	96	1.55507	24.3	66	2015-03-20	2		2022-10-25	2776
80491	2	1948-06-15	2					2	2015-03-20	5.1	6.68	1.44	1.77	4.45	167	1.67	70.3	87	105	1.80586	25.2	67	2015-03-20	2		2022-10-25	2776
80492	1	1949-03-05	1	2008-01-01	170	95	1	2	2015-03-20	7.6	6.04	1.36	1.27	4.44	165	1.65	78.4	94	100	1.89561	28.8	66	2015-03-20	1	1	2022-04-08	2576
80493	1	1946-07-15	1	2010-01-01	180	80	1	2	2015-03-20	5.5	4.47	1.31	1.31	2.9	162	1.62	72.2	86	100	1.8025	27.5	69	2015-03-20	2		2022-10-25	2776
80494	2	1937-08-25	1	2005-01-01	180	90	1	1	2015-03-23	7.4	4.08	0.87	1.69	2.18	155	1.55	55.1	84	100	1.54025	22.9	78	2015-03-23	2		2022-10-25	2773
80495	2	1948-08-04	2					2	2015-03-23	4.6	4.75	1.43	1.31	2.82	157	1.57	56.5	78	98	1.56972	22.9	67	2015-03-23	2		2022-10-25	2773
80496	2	1946-01-10	2					2	2015-03-23	5.1	5.04	0.68	1.9	2.84	157	1.57	52.4	64	91	1.5117	21.3	69	2015-03-23	2		2022-10-25	2773
80497	2	1949-07-13	2					2	2015-03-23	4.6	5.84	0.89	2.08	3.49	149	1.49	50.6	80	94	1.44716	22.8	66	2015-03-23	2		2022-10-25	2773
80498	1	1934-11-25	1	2011-01-01	140	100	1	2	2015-03-23	5.4	5.47	1.67	1.78	3.02	167	1.67	69.8	85	102	1.79943	25	81	2015-03-23	2		2022-10-25	2773
80499	1	1931-11-10	1	2005-01-01	190	110	1	2	2015-03-23	5	4.61	0.63	2.1	2.41	160	1.6	63.7	87	91	1.68259	24.9	84	2015-03-23	1	3	2021-09-21	2374
80500	1	1942-10-03	2					1	2015-03-23	5.2	4.14	1.06	1.43	2.4	155	1.55	56.5	90	100	1.55969	23.5	73	2015-03-23	2		2022-10-25	2773
80501	2	1947-03-01	1	1995-01-01	200	110	1	1	2015-03-23	5.9	5.37	1.51	1.51	3.27	152	1.52	60	93	103	1.59164	26	68	2015-03-23	2		2022-10-25	2773
80502	2	1944-04-17	2					2	2015-03-23	5.4	5.02	1.09	1.48	3.22	167	1.67	73	91	103.2	1.84021	26.2	71	2015-03-23	2		2022-10-25	2773
80503	2	1940-12-14	1	1995-01-01	160	90	1	1	2015-03-23	7.8	5.46	3.38	1.27	3.14	152	1.52	57.4	86	97	1.55678	24.8	75	2015-03-23	2		2022-10-25	2773
80504	1	1943-11-12	2					2	2015-03-23	4.9	5.01	0.78	1.42	3.29	164	1.64	63.6	79	92	1.70216	23.6	72	2015-03-23	2		2022-10-25	2773
80505	2	1948-04-27	1	1999-01-01	192	90	1	2	2015-03-23	4.8	5.13	1.05	1.57	3.17	151	1.51	56.7	88	98	1.54216	24.9	67	2015-03-23	2		2022-10-25	2773
80506	1	1947-01-09	1	1985-01-01	160	90	1	2	2015-03-23	5.2	3.49	1.31	1	2.16	174.4	1.744	75.1	85	97	1.9074	24.7	68	2015-03-23	2		2022-10-25	2773
80507	1	1937-01-09	2					1	2015-03-23	4.3	5.33	1.54	1.85	2.97	164	1.64	55.8	82	92	1.59437	20.7	78	2015-03-23	2		2022-10-25	2773
80508	2	1945-04-18	2					1	2015-03-23	7	5.44	0.57	2.26	3.1	153	1.53	53.6	77	97	1.5093	22.9	70	2015-03-23	2		2022-10-25	2773
80509	1	1937-02-08	2					2	2015-03-23	5.4	3.46	0.91	1.54	1.65	160	1.6	60.6	92	99	1.64114	23.7	78	2015-03-23	2		2022-10-25	2773
80510	2	1941-12-10	2					2	2015-03-23	5	5.83	2.38	1.22	3.79	154	1.54	48.8	74	93	1.44484	20.6	74	2015-03-23	2		2022-10-25	2773
80511	1	1948-11-04	2					2	2015-03-23	4.9	5.1	2.01	0.99	3.54	165	1.65	59.6	97	113	1.65278	21.9	67	2015-03-23	2		2022-10-25	2773
80512	2	1946-04-22	2					2	2015-03-23	4.7	5.13	1.55	1.41	3.25	151	1.51	59.6	76	90	1.5811	26.1	69	2015-03-23	2		2022-10-25	2773
80513	1	1946-01-01	1	2012-01-01	175	100	1	2	2015-03-23	5.6	3.23	1.2	0.92	1.95	168	1.68	59.6	78	99	1.66773	21.1	69	2015-03-23	1	4	2020-04-29	1864
80514	2	1949-04-26	2					2	2015-03-23	4.7	5.28	1.63	1.55	3.26	158	1.58	59.6	84	102	1.61734	23.9	66	2015-03-23	2		2022-10-25	2773
80515	1	1948-11-30	1	2000-01-01	165	90	1	1	2015-03-23	10.4	6.73	1.84	1.12	4.92	177.6	1.776	75	91	98	1.92354	23.8	67	2015-03-23	1	4	2018-07-20	1215
80516	1	1935-07-13	2					1	2015-03-23	10	2.92	0.58	1.12	1.57	167.5	1.675	59	95	104	1.65685	21	80	2015-03-23	1	3	2021-01-24	2134
80517	1	1939-09-16	2					1	2015-03-23	17.6	7.07	1.47	1.33	5.19	161.2	1.612	62.6	85	89	1.67424	24.1	76	2015-03-23	1	2	2015-07-08	107
80518	2	1943-03-19	2					1	2015-03-23	8.5	5.62	1.4	1.87	3.12	151	1.51	60.8	93	104	1.59694	26.7	72	2015-03-23	2		2022-10-25	2773
80519	1	1941-10-30	2					2	2015-03-23	5.2	3.99	1.28	1.12	2.45	157	1.57	68.3	96	101.2	1.72587	27.7	74	2015-03-23	2		2022-10-25	2773
80520	1	1946-03-17	1	1995-01-01	200	124	1	1	2015-03-23	8.6	4.7	2.63	0.98	2.71	168	1.68	71.5	82	99	1.82665	25.3	69	2015-03-23	2		2022-10-25	2773
80521	2	2029-04-21	2					2	2015-03-24	4.5	5.64	1.59	1.83	2.95	147.5	1.475	45.1	83	95	1.35936	20.7	86	2015-03-24	1	2	2021-01-30	2139
80522	1	2029-09-20	1	1971-01-01	220	110	1	2	2015-03-24	5.2	4.3	1.46	0.99	2.6	163	1.63	66.5	82	95	1.73522	25	86	2015-03-24	2		2022-10-25	2772
80523	2	1935-12-10	2					2	2015-03-24	4.4	4.74	1.19	1.38	2.74	152	1.52	51.9	86	105	1.48032	22.5	80	2015-03-24	2		2022-10-25	2772
80524	1	1935-10-22	1	2000-01-01	180	70	1	2	2015-03-24	5.1	4.57	0.82	1.17	2.9	169.5	1.695	62.3	81	98	1.71269	21.7	80	2015-03-24	2		2022-10-25	2772
80525	1	1939-09-04	2					2	2015-03-24	4.4	4.88	4.92	0.93	1.93	172.5	1.725	74.2	83	98	1.88558	24.9	76	2015-03-24	2		2022-10-25	2772
80526	2	1942-02-01	1	2000-01-01	180	65	1	1	2015-03-24	5	5.17	2.57	1.11	3.03	141.6	1.416	60.2	85	105	1.53879	30	73	2015-03-24	2		2022-10-25	2772
80527	2	1945-06-30	2					2	2015-03-24	4.4	6.6	0.68	2.71	3.45	162	1.62	42.5	60	88	1.38293	16.2	70	2015-03-24	2		2022-10-25	2772
80528	2	1939-08-04	2					1	2015-03-24	7.2	5.25	1.19	2.51	2.13	156.5	1.565	55.7	77	99	1.55609	22.7	76	2015-03-24	2		2022-10-25	2772
80529	2	1949-08-03	1	2009-01-01	160	95	1	2	2015-03-24	4.2	4.11	1.03	1.46	2.22	162	1.62	58.5	76	98	1.6225	22.3	66	2015-03-24	2		2022-10-25	2772
80530	1	1932-06-06	2					2	2015-03-24	5	4.29	0.66	1.81	2.18	159	1.59	60.5	82	99	1.63465	23.9	83	2015-03-24	2		2022-10-25	2772
80531	2	1935-04-29	1	2013-01-01	200	100	1	2	2015-03-24	4.2	4.41	2.18	1.27	2.22	144	1.44	65.7	101	111	1.62111	31.7	80	2015-03-24	1	1	2015-08-10	139
80532	1	1945-08-14	2					2	2015-03-24	5.7	4.47	0.48	1.71	2.39	158.5	1.585	64.6	79	97	1.68647	25.7	70	2015-03-24	2		2022-10-25	2772
80533	1	1944-02-09	1	2000-01-01	160	100	1	2	2015-03-24	4.7	4.19	1.65	1.16	2.34	172	1.72	73.1	83	100	1.86884	24.7	71	2015-03-24	2		2022-10-25	2772
80534	2	1945-12-29	1	1996-01-01	180	100	1	2	2015-03-24	6.1	6.81	2.82	1.46	4.07	148	1.48	59.4	85	105	1.56269	27.1	70	2015-03-24	2		2022-10-25	2772
80535	2	1948-07-27	1	2000-01-01	155	100	1	2	2015-03-24	4.6	3.78	1.53	1.35	1.78	159	1.59	61.5	80	96	1.6481	24.3	67	2015-03-24	2		2022-10-25	2772
80536	1	1936-03-12	2					2	2015-03-24	4.2	4.37	1.02	1.54	2.28	175.4	1.754	63.2	81	95	1.75478	20.5	79	2015-03-24	2		2022-10-25	2772
80537	1	1934-01-01	2					2	2015-03-24	5.8	5.68	0.72	1.95	3.56	174	1.74	81.5	90	107.8	1.98473	26.9	81	2015-03-24	2		2022-10-25	2772
80538	2	1936-11-25	2					1	2015-03-24	7.9	7.68	3.99	1.46	4.62	148	1.48	64.3	95	105	1.62587	29.4	79	2015-03-24	1	4	2019-07-05	1564
80539	1	1939-12-21	2					2	2015-03-24	4.8	7.04	0.99	1.82	4.57	167	1.67	68.1	90	100	1.77738	24.4	76	2015-03-24	2		2022-10-25	2772
80540	1	1946-12-25	1	2000-01-01	180	100	1	2	2015-03-24	5.1	6.14	0.66	1.67	3.89	163	1.63	67.8	83	98	1.75209	25.5	69	2015-03-24	2		2022-10-25	2772
80541	2	1952-02-04	1	1982-01-01	160	90	1	2	2015-03-24	4.9	4.85	1.08	1.38	2.89	157.4	1.574	84.8	92	107	1.92552	34.2	63	2015-03-24	2		2022-10-25	2772
80542	2	1946-11-25	2					2	2015-03-24	4.4	4.63	0.59	2.49	1.93	149	1.49	50.2	73	92	1.44143	22.6	69	2015-03-24	2		2022-10-25	2772
80543	1	1945-12-03	2					2	2015-03-24	5.4	5.17	1.16	1.5	3.08	175	1.75	81.6	84	105	1.99165	26.6	70	2015-03-24	2		2022-10-25	2772
80544	2	1948-10-11	1	2005-01-01	170	100	1	2	2015-03-24	6.2	5.49	1.43	1.39	3.34	158	1.58	65.4	80	105	1.69421	26.2	67	2015-03-24	1	2	2015-05-29	66
80545	1	1947-07-26	1	2010-01-01	150	90	1	2	2015-03-24	5	4.02	0.99	1.12	2.34	168	1.68	73.4	89	101	1.85077	26	68	2015-03-24	2		2022-10-25	2772
80546	1	1938-01-15	2					1	2015-03-24	8.5	6.52	1.67	1.29	4.43	162	1.62	68	88	100	1.74929	25.9	77	2015-03-24	2		2022-10-25	2772
80547	2	1950-08-14	2					2	2015-03-24	5.3	5.8	1.98	1.69	3.23	164	1.64	58.5	75	94	1.63248	21.8	65	2015-03-24	2		2022-10-25	2772
80548	2	1941-07-02	1	2012-01-01	180	80	1	1	2015-03-24	5.3	7.73	1.54	1.91	4.88	149.5	1.495	56.1	87	98	1.52634	25.1	74	2015-03-24	2		2022-10-25	2772
80549	2	1949-10-24	2					2	2015-03-24	4.6	5.15	1.02	1.67	2.92	159.5	1.595	63.4	78	100	1.676	24.9	66	2015-03-24	2		2022-10-25	2772
80550	2	1941-04-01	2					2	2015-03-24	5.4	5.45	1.46	1.74	3.11	159.5	1.595	44.9	84	93	1.41043	17.6	74	2015-03-24	2		2022-10-25	2772
80551	2	1949-02-28	2					2	2015-03-24	4.9	5.82	0.83	2.05	3.28	159	1.59	53.1	80	98	1.53142	21	66	2015-03-24	2		2022-10-25	2772
80552	2	1938-01-27	1	1986-01-01	210	110	1	1	2015-03-24	5.8	5.21	1.89	1.39	3.07	143	1.43	56.9	93	106	1.50339	27.8	77	2015-03-24	2		2022-10-25	2772
80553	1	2029-10-16	2					2	2015-03-24	6	5.06	1.48	1.01	3.26	169	1.69	77.7	102	114	1.90986	27.2	86	2015-03-24	2		2022-10-25	2772
80554	2	1945-11-11	2					2	2015-03-24	5.8	6.25	1.15	1.85	3.79	162	1.62	73	85	105	1.81246	27.8	70	2015-03-24	2		2022-10-25	2772
80555	2	1947-10-02	1	2012-01-01	160	90	1	2	2015-03-24	4.8	5.99	1.57	1.63	3.65	154.5	1.545	60.7	81	98	1.61401	25.4	68	2015-03-24	2		2022-10-25	2772
80556	2	1951-06-18	2					2	2015-03-24	5.2	5.71	3.48	0.98	3.45	161	1.61	64.8	87	99	1.70235	25	64	2015-03-24	2		2022-10-25	2772
80557	2	1934-07-05	2					1	2015-03-25	5.1	8.1	2.37	1.65	5.26	152	1.52	63.3	97	105	1.63483	27.4	81	2015-03-25	1	2	2019-02-02	1410
80558	2	1939-01-03	2					2	2015-03-25	5.1	5.79	0.74	2.57	2.75	148	1.48	57	83	100	1.53079	26	76	2015-03-25	2		2022-10-25	2771
80559	2	1942-03-23	1	2000-01-01	150	95	1	2	2015-03-25	10.3	7.45	2.6	1.73	4.75	162	1.62	71	101	113	1.78746	27.1	73	2015-03-25	2		2022-10-25	2771
80560	1	1943-06-12	2					2	2015-03-25	4.6	4.13	0.44	1.34	2.47	171	1.71	51.4	79	90	1.56253	17.6	72	2015-03-25
80561	1	2028-08-04	1	1975-01-01	200	120	1	2	2015-03-25	5.2	4.15	0.69	1.87	1.92	165	1.65	68	110	100	1.76541	25	87	2015-03-25	2		2022-10-25	2771
80562	2	1948-04-02	2					2	2015-03-25	4.8	5.59	1.65	1.34	3.48	154	1.54	61	85	97	1.61538	25.7	67	2015-03-25	2		2022-10-25	2771
80563	1	1947-12-25	2					2	2015-03-25	5.1	6.08	2.45	1.32	3.88	169	1.69	77	115	117	1.90124	27	68	2015-03-25	2		2022-10-25	2771
80564	1	1944-11-05	1	2000-01-01	160	90	1	1	2015-03-25	6.3	5.2	0.83	1.34	3.4	167	1.67	74.5	96	98	1.85902	26.7	71	2015-03-25	2		2022-10-25	2771
80565	2	1943-10-15	2					2	2015-03-25	4.3	5.64	1.31	1.51	3.36	150	1.5	51.3	87	93	1.46202	22.8	72	2015-03-25	1	4	2016-01-05	286
80566	2	1933-04-10	1	1982-01-01	215	105	1	2	2015-03-25	4.8	6.51	1.74	1.25	4.24	152	1.52	58.6	87	94.5	1.57297	25.4	82	2015-03-25	2		2022-10-25	2771
80567	1	1933-10-22	2					2	2015-03-25	4.5	5.39	1.29	1.35	3.33	166	1.66	70.4	109	115	1.80173	25.5	82	2015-03-25	2		2022-10-25	2771
80568	1	1937-03-20	2					2	2015-03-25	5.5	5.75	1.54	1.22	3.73	159	1.59	63.5	98	99	1.67469	25.1	78	2015-03-25	1	2	2021-07-20	2309
80569	1	1931-01-15	1	2005-01-01	200	100	1	2	2015-03-25	5	4.78	0.93	1.31	2.88	173	1.73	82.5	106	109	1.99113	27.6	84	2015-03-25	1	3	2019-09-27	1647
80570	1	1944-07-29	2					2	2015-03-25	4.6	3.93	1.02	1.47	1.98	165	1.65	60.3	86	95	1.66245	22.1	71	2015-03-25	2		2022-10-25	2771
80571	2	1948-07-21	2					2	2015-03-25	5	5.85	1.63	1.24	3.95	158	1.58	51.9	90	99	1.50925	20.8	67	2015-03-25	2		2022-10-25	2771
80572	1	1947-10-19	1	2010-01-01	180	95	1	2	2015-03-25	5.4	6.04	1.13	0.98	4.43	165.5	1.655	80.5	109	106	1.92374	29.4	68	2015-03-25	2		2022-10-25	2771
80573	2	1947-01-15	1	2014-01-01	160	100	1	2	2015-03-25	4.5	5.09	0.89	1.58	2.95	152	1.52	56.3	84	99	1.54179	24.4	68	2015-03-25	2		2022-10-25	2771
80574	1	1947-02-16	2					2	2015-03-25	4.2	5.57	1.65	1.1	3.72	163.5	1.635	70.5	92	106	1.78938	26.4	68	2015-03-25	2		2022-10-25	2771
80575	2	1937-05-14	2					2	2015-03-25	4.7	6.08	0.96	2.1	3.43	147	1.47	50.3	86	81	1.43315	23.3	78	2015-03-25	2		2022-10-25	2771
80576	1	1933-07-24	2					2	2015-03-25	4.8	6.59	0.8	1.65	4.25	169	1.69	58.3	91	101	1.65435	20.4	82	2015-03-25	2		2022-10-25	2771
80577	2	1947-01-26	1	1963-01-01	148	95	2	1	2015-03-25	5.6	5.51	2.77	1.49	3.04	147	1.47	68	89	108	1.66633	31.5	68	2015-03-25	2		2022-10-25	2771
80578	1	1941-06-03	2					2	2015-03-25	5.3	4.74	2.43	1.15	2.71	160.5	1.605	65.1	90.2	100	1.70364	25.3	74	2015-03-25	2		2022-10-25	2771
80579	2	1948-08-05	1		160	100	1	2	2015-03-25	5	6.31	1.63	1.45	4.21	157	1.57	56.4	74	91	1.56833	22.9	67	2015-03-25	2		2022-10-25	2771
80580	2	1940-03-03	1	2015-01-01	200	90	1	2	2015-03-25	5.1	7.64	1.26	2	4.84	149	1.49	41.2	84	92	1.30584	18.6	75	2015-03-25	2		2022-10-25	2771
80581	1	1933-11-02	2					2	2015-03-25	4.6	4.25	0.86	1.18	2.52	170.8	1.708	52.7	84	95	1.58124	18.1	82	2015-03-25	1	4	2020-10-24	2040
80582	1	1949-02-16	1	1998-01-01	170	90	1	2	2015-03-25	6.1	4.43	2.18	1.1	2.2	166	1.66	76.5	99	100.5	1.87816	27.8	66	2015-03-25	2		2022-10-25	2771
80583	2	1946-10-20	1	1965-01-01	170	105	1	2	2015-03-25	5	6.26	0.78	1.83	3.89	160	1.6	56.3	78	95	1.58184	22	69	2015-03-25	2		2022-10-25	2771
80584	2	1937-01-27	2					2	2015-03-25	5.1	5.92	1.08	1.36	4.04	153	1.53	58.3	86	99	1.57409	24.9	78	2015-03-25	2		2022-10-25	2771
80585	1	1933-07-24	2					2	2015-03-25	7.1	6.36	1.82	1.05	4.17	169.5	1.695	81	101	109	1.95288	28.2	82	2015-03-25	1	3	2020-01-22	1764
80586	1	1943-11-16	1	2005-01-01	130	95	1	2	2015-03-25	5.8	5.08	1.77	1.31	2.95	172	1.72	72	87	100	1.85472	24.3	72	2015-03-25	1	4	2018-11-16	1332
80587	2	1947-03-06	1	2000-01-01	150	100	1	2	2015-03-25	5.3	4.49	1.24	1.33	2.46	156	1.56	65	86	99	1.67829	26.7	68	2015-03-25	2		2022-10-25	2771
80588	1	1937-03-24	1	2006-01-01	150	85	1	2	2015-03-25	4.7	6.35	0.99	1.36	4.45	170	1.7	61	79	94	1.69722	21.1	78	2015-03-25	1	1	2018-05-30	1162
80589	2	1946-05-26	1	2006-01-01	190	100	1	2	2015-03-25	4.4	3.83	1.89	1.23	1.91	152	1.52	57	73	97	1.55134	24.7	69	2015-03-25	2		2022-10-25	2771
80590	1	1944-01-14	2					2	2015-03-25	4.6	5.69	0.68	2.34	2.92	169	1.69	69	86	97	1.79977	24.2	71	2015-03-25	2		2022-10-25	2771
80591	2	1948-01-25	2					2	2015-03-26	4.1	5.32	2.48	1.33	2.99	149	1.49	60.9	95	99	1.58763	27.4	67	2015-03-26	2		2022-10-25	2770
80592	1	1943-10-27	1	2000-01-01	160	95	1	2	2015-03-26	5.1	5.15	1.54	1.27	3.2	164.5	1.645	63.9	87	97	1.70876	23.6	72	2015-03-26	1	2	2019-07-02	1559
80593	2	1947-07-23	1	2006-01-01	140	85	1	2	2015-03-26	5.3	3.34	1.23	1.1	1.65	154	1.54	54	86	100	1.51987	22.8	68	2015-03-26	2		2022-10-25	2770
80594	2	1953-03-30	2					2	2015-03-26	5.7	5.67	0.87	1.69	3.51	158	1.58	62	79	97	1.64958	24.8	62	2015-03-26	2		2022-10-25	2770
80595	2	1956-04-19	2					2	2015-03-26	4.9	4.57	1.15	1.32	2.75	155.2	1.552	60.2	81	98	1.61099	25	59	2015-03-26	2		2022-10-25	2770
80596	2	1948-04-29	2					2	2015-03-27	5.7	6.46	1.55	1.64	4.2	158	1.58	62.6	85	101	1.65754	25.1	67	2015-03-27	2		2022-10-25	2769
80597	2	1953-03-16	2					2	2015-03-27	5.1	4.49	0.89	1.86	2.21	167	1.67	49.5	73	83	1.51534	17.7	62	2015-03-27	2		2022-10-25	2769
80598	1	1943-09-04	1	2003-01-01	160	90	1	2	2015-03-30	4.8	7.37	1.63	1.08	5.33	162.5	1.625	84.4	103	110	1.95185	32	72	2015-03-30	1	2	2020-03-14	1811
80599	1	1933-08-03	1	2010-01-01	150	90	1	2	2015-03-30	5.5	4.72	3.41	1.1	2.24	175	1.75	69.9	85	101	1.84334	22.8	82	2015-03-30	2		2022-10-25	2766
80600	2	1934-05-06	1	2005-01-01	160	95	1	2	2015-03-30	6.7	4.79	1.6	1.11	3.05	157	1.57	62.7	90	100	1.65361	25.4	81	2015-03-30	2		2022-10-25	2766
80601	1	2026-01-18	1	1980-01-01	190	95	1	2	2015-03-30	5.2	4.55	2.2	1.02	2.72	159	1.59	66.5	89	101	1.71379	26.3	89	2015-03-30	2		2022-10-25	2766
80602	2	1947-10-15	2					2	2015-03-30	5	6.41	1.77	1.34	4.25	167	1.67	60.9	82	96	1.6808	21.8	68	2015-03-30	1	2	2022-09-26	2737
80603	1	1944-04-20	2					2	2015-03-30	10.3	5.61	0.72	1.86	3.39	165	1.65	61.4	79	95	1.67755	22.6	71	2015-03-30	1	2	2022-09-26	2737
80604	2	1947-05-09	2					2	2015-03-30	5	5.62	3.02	1.11	3.25	161	1.61	56.2	73	95	1.58537	21.7	68	2015-03-30	2		2022-10-25	2766
80605	1	1946-06-28	2					2	2015-03-30	5.8	4.26	1.5	0.95	2.56	172	1.72	71.5	92	90	1.84827	24.2	69	2015-03-30	2		2022-10-25	2766
80606	2	1950-06-11	1	2007-01-01	160	95	1	2	2015-03-30	4.6	5	1.57	1.26	3.02	148	1.48	62.7	90	101	1.60551	28.6	65	2015-03-30	2		2022-10-25	2766
80607	1	1946-08-22	2					2	2015-03-30	4.3	5.55	1.32	1.68	3.17	167.5	1.675	62.4	86	97	1.70392	22.2	69	2015-03-30	2		2022-10-25	2766
80608	2	1949-12-22	2					2	2015-03-30	4.6	5.07	1.07	2.01	2.55	163	1.63	41.6	78	88	1.37243	15.7	66	2015-03-30	2		2022-10-25	2766
80609	1	1948-10-08	1	2008-01-01	180	130	1	2	2015-03-30	4.9	5.6	1.75	1.35	3.45	169	1.69	81	95	106	1.95	28.4	67	2015-03-30	2		2022-10-25	2766
80610	2	2028-12-03	2					2	2015-03-30	5.4	6.02	1.39	1.86	3.44	144	1.44	48.6	85	97	1.39427	23.4	87	2015-03-30	2		2022-10-25	2766
80611	1	1947-02-19	1	2000-01-01	150	90	1	2	2015-03-30	4.6	5.68	1.1	1.6	3.53	167	1.67	66.8	84	96	1.76033	24	68	2015-03-30	2		2022-10-25	2766
80612	2	1947-03-13	2					1	2015-03-30	6.9	5.68	1.15	2.09	2.95	165	1.65	53.3	70	93	1.56298	19.6	68	2015-03-30	2		2022-10-25	2766
80613	1	1950-09-23	1	1992-01-01	140	80	1	1	2015-03-30	8.6	5.19	3.72	1.15	1.99	172	1.72	73	94	103	1.86756	24.7	65	2015-03-30	1	1	2017-01-24	666
80614	2	1943-06-03	2					1	2015-03-30	12.2	4.95	1.25	1.39	2.9	165	1.65	56.3	80	93	1.60637	20.7	72	2015-03-30	1	2	2016-04-26	393
80615	1	1942-12-08	1	2005-01-01	160	110	1	2	2015-03-30	5.3	4.77	1.87	1.11	2.89	173	1.73	84	98	102	2.00915	28.1	73	2015-03-30	2		2022-10-25	2766
80616	1	1949-11-15	2					2	2015-03-30	4.7	6.74	1.96	1.42	4.33	171	1.71	71.4	92	101	1.8416	24.4	66	2015-03-30	2		2022-10-25	2766
80617	1	1934-02-03	1	1990-01-01	180	110	1	1	2015-03-30	5.4	4.16	0.72	1.98	1.8	162	1.62	57.4	92	99	1.60717	21.9	81	2015-03-30	2		2022-10-25	2766
80618	1	1949-01-18	2					2	2015-03-30	5.8	4.24	0.57	1.94	1.82	167	1.67	68.5	95	105	1.78259	24.6	66	2015-03-30	2		2022-10-25	2766
80619	2	1937-11-29	1	1995-01-01	180	130	1	2	2015-03-30	6.1	6.5	1.83	1.8	3.85	149	1.49	56	92	106	1.52242	25.2	78	2015-03-30	2		2022-10-25	2766
80620	1	1949-04-09	1	2000-01-01	160	90	1	2	2015-03-30	5.2	5.76	1.15	2.02	3.27	168	1.68	68.8	92	97	1.79183	24.4	66	2015-03-30	2		2022-10-25	2766
80621	2	1949-12-24	1	1996-01-01	150	100	1	2	2015-03-30	5.4	5.78	2.17	1.47	3.54	166	1.66	73.2	97	102	1.83721	26.6	66	2015-03-30	2		2022-10-25	2766
80622	1	1943-08-27	1	1985-01-01	150	105	1	2	2015-03-30	5.2	5.64	1.2	1.49	3.47	167	1.67	73.1	88	100	1.84147	26.2	72	2015-03-30	2		2022-10-25	2766
80623	2	1945-08-11	1	2010-01-01	140	90	1	2	2015-03-30	5.2	4.5	0.93	1.51	2.5	153.5	1.535	59.9	97	104	1.59815	25.4	70	2015-03-30	2		2022-10-25	2766
80624	2	1935-12-20	2					2	2015-03-30	4.9	5.85	0.99	1.88	3.46	146.5	1.465	35.7	74	86	1.20532	16.6	80	2015-03-30	2		2022-10-25	2766
80625	2	1936-04-16	2					2	2015-03-30	5	5.55	1.6	1.47	3.41	147	1.47	52.6	90	100	1.46555	24.3	79	2015-03-30	1	4	2016-02-24	331
80626	1	1947-05-11	2					2	2015-03-30	5.2	5.98	1.59	1.7	3.6	173	1.73	69.2	95	105	1.82358	23.1	68	2015-03-30	2		2022-10-25	2766
80627	1	1946-05-20	1	2000-01-01	180	120	1	2	2015-03-30	4.6	5.06	0.73	1.49	3.14	167	1.67	75.1	91	105	1.8665	26.9	69	2015-03-30	2		2022-10-25	2766
80628	2	1948-04-18	1	2013-01-01	150	90	1	2	2015-03-30	16.3	5.57	1.15	1.21	3.73	166	1.66	77.6	92	107	1.89162	28.2	67	2015-03-30	2		2022-10-25	2766
80629	1	1944-05-05	1	1983-01-01	160	110	1	1	2015-03-30						178	1.78	67	85	97	1.8201	21.1	71	2015-03-30	2		2022-10-25	2766
80630	2	1950-08-21	2					2	2015-03-30						157	1.57	53.6	76	90	1.52891	21.7	65	2015-03-30	2		2022-10-25	2766
80631	1	1950-05-12	1	2003-01-01	180	130	1	2	2015-03-30						173	1.73	90.5	98	108	2.08543	30.2	65	2015-03-30	2		2022-10-25	2766
80632	2	1949-01-05	2					2	2015-03-30						158	1.58	56.5	82	96	1.57471	22.6	66	2015-03-30	2		2022-10-25	2766
80633	2	1949-08-11	1	2011-01-01	160	110	1	2	2015-03-30						164	1.64	66.7	88	107	1.74315	24.8	66	2015-03-30	2		2022-10-25	2766
80634	1	1949-01-13	2					2	2015-03-30	4.7	6.14	1.12	1.66	3.86	171	1.71	63.1	87	97	1.73126	21.6	66	2015-03-30	2		2022-10-25	2766
80635	2	1950-09-25	1	1995-01-01	200	110	1	2	2015-03-30	4.9	5	1.21	1.53	2.92	160.5	1.605	77.7	102	108	1.86122	30.2	65	2015-03-30	2		2022-10-25	2766
80636	1	1949-10-02	2					2	2015-03-30	5.1	4.81	1.13	1.72	2.66	175	1.75	80.9	95	105	1.98309	26.4	66	2015-03-30	2		2022-10-25	2766
80637	1	1949-04-25	2					2	2015-03-30	4.6	6.17	1.22	1.38	4.26	165.2	1.652	52.3	68	90	1.54919	19.2	66	2015-03-30	2		2022-10-25	2766
80638	2	1949-08-10	1	1995-01-01	160	90	1	2	2015-03-30	4.9	5.24	1.08	1.35	3.31	147	1.47	54.8	89	94	1.49588	25.4	66	2015-03-30	2		2022-10-25	2766
80639	1	1943-08-07	1	1989-01-01	200	100	1	2	2015-03-30	4.8	4.08	0.63	1.22	2.6	154	1.54	52.8	79	95	1.50289	22.3	72	2015-03-30	2		2022-10-25	2766
80640	2	1951-07-04	2					2	2015-04-07	4.7	5.99	1.44	1.78	3.7	157	1.57	61.2	84	105	1.63371	24.8	64	2015-04-07	2		2022-10-25	2758
80641	1	1948-09-02	1	2014-01-01	145	90	1	2	2015-04-07	5	4.78	1.15	1.6	2.61	167	1.67	57.7	81	95	1.63604	20.7	67	2015-04-07	1	2	2017-04-08	732
80642	2	2029-01-25	1	2014-01-01	160	90	1	2	2015-03-31	5.2	5.66	1.44	1.92	3.28	151.5	1.515	46	93	99	1.39134	20	86	2015-03-31	1	3	2021-10-07	2382
80643	1	1940-12-15	1	2011-01-01	150	90	2	1	2015-03-31	7.8	3.54	0.91	1.14	2.11	155	1.55	73.7	108	100	1.78135	30.7	75	2015-03-31	2		2022-10-25	2765
80644	2	1945-02-14	1	2014-01-01	180	95	1	2	2015-03-31	5.6	5.37	1.31	1.41	3.67	160	1.6	62	96	102	1.65999	24.2	70	2015-03-31	2		2022-10-25	2765
80645	2	1945-02-15	1	2007-01-01	210	90	1	1	2015-03-31	6.5	6.39	5.58	0.95	3.16	161.5	1.615	72.6	100	109	1.80469	27.8	70	2015-03-31	2		2022-10-25	2765
80646	1	1944-10-25	1	2000-01-01	160	100	1	2	2015-03-31	5.7	5.28	1.68	1.44	3.28	169	1.69	75.7	96	103	1.88512	26.5	71	2015-03-31	1	1	2017-05-01	762
80647	1	1935-08-18	1	1958-01-01	190	100	1	2	2015-03-31	4.5	5.09	1.31	1.02	3.54	168.5	1.685	69.8	100	108	1.80749	24.6	80	2015-03-31	2		2022-10-25	2765
80648	2	1936-02-28	2					2	2015-03-31	4.3	5.32	1.68	1.41	3.53	154	1.54	61.8	109	102	1.62594	26.1	79	2015-03-31	2		2022-10-25	2765
80649	1	1938-03-24	1	1996-01-01	160	95	1	2	2015-03-31	5	4.15	2.53	0.92	2.44	170	1.7	78	106	105	1.9192	27	77	2015-03-31	2		2022-10-25	2765
80650	2	1947-06-02	1	1995-01-01	160	90	1	2	2015-03-31	4.8	7.15	2.81	1.76	4.32	156	1.56	64.5	93	97	1.67183	26.5	68	2015-03-31	2		2022-10-25	2765
80651	1	1940-06-27	2					2	2015-03-31	4.7	5.63	1.81	1.06	3.89	177	1.77	85.2	98	106	2.0467	27.2	75	2015-03-31	2		2022-10-25	2765
80652	2	1944-11-18	1	1990-01-01	180	110	1	1	2015-03-31	5.2	5.82	3.5	1.17	3.06	174	1.74	64	93	103	1.75879	21.1	71	2015-03-31	2		2022-10-25	2765
80653	2	1950-06-08	2					2	2015-03-31	4.5	5.61	0.84	2.34	2.92	150.5	1.505	53.3	77	93	1.49273	23.5	65	2015-03-31	2		2022-10-25	2765
80654	2	1942-10-31	1	2014-01-01	180	105	1	1	2015-03-31	4.8	4.66	1.24	1.51	2.78	150	1.5	44.5	78	86	1.36168	19.8	73	2015-03-31	2		2022-10-25	2765
80655	2	1936-07-12	1	1971-01-01	210	100	1	2	2015-03-31	4.5	3.77	0.87	1.36	2.15	151.5	1.515	62.4	103	109	1.62049	27.2	79	2015-03-31	2		2022-10-25	2765
80656	1	1939-11-10	1	2005-01-01	268	168	1	2	2015-03-31	5.3	3.66	1.43	1.15	2.09	170	1.7	76.6	99	103	1.9019	26.5	76	2015-03-31	2		2022-10-25	2765
80657	2	2029-07-05	1	2014-01-01	170	90	1	2	2015-03-31	4.7	2.77	1.05	1.37	1.16	153	1.53	56	88	104	1.54272	23.9	86	2015-03-31	2		2022-10-25	2765
80658	1	2028-11-16	1	1975-01-01	200	100	1	2	2015-03-31	4.4	5.15	0.97	1.66	3.38	156.5	1.565	67.3	93	101	1.71046	27.5	87	2015-03-31	2		2022-10-25	2765
80659	2	2026-01-11	1	1980-01-01			1	1	2015-03-31	12.7	5.67	2.09	1.3	3.58	155	1.55	95	90	100	2.02244	39.5	89	2015-03-31	1	3	2015-04-10	10
80660	1	1948-11-12	1	2000-01-01	160	100	1	2	2015-03-31	4.2	5.67	0.97	1.71	3.64	178	1.78	77	103	102	1.95121	24.3	67	2015-03-31	2		2022-10-25	2765
80661	2	1946-08-11	1	2000-01-01	160	110	1	2	2015-03-31	5.2	5.5	1.07	1.41	3.79	167.5	1.675	67.6	100	105	1.77349	24.1	69	2015-03-31	2		2022-10-25	2765
80662	2	2028-03-11	1	2000-01-01	170	90	1	2	2015-03-31	5.8	5.17	1.02	1.58	3.19	156	1.56	62	94	96	1.63911	25.5	87	2015-03-31	1	3	2021-06-10	2263
80663	1	1950-03-12	2					1	2015-03-31	7.3	4.12	0.76	1.81	2.11	167	1.67	59	80	83	1.65437	21.2	65	2015-03-31	2		2022-10-25	2765
80664	2	1933-05-26	1	1999-01-01	187	90	1	1	2015-03-31	8.1	5.09	0.91	1.5	3.37	152	1.52	64.3	101	104	1.64769	27.8	82	2015-03-31	1	3	2021-06-23	2276
80665	2	1948-01-29	1	2009-01-01	180	100	1	2	2015-03-31	4.5	4.82	5.41	0.83	1.44	152.5	1.525	60.4	99	98	1.59957	26	67	2015-03-31	2		2022-10-25	2765
80666	2	1948-09-20	1	2005-01-01	160	120	1	2	2015-03-31	4.3	4.15	1.15	1.07	2.63	162.5	1.625	56.3	84	92	1.59415	21.3	67	2015-03-31	2		2022-10-25	2765
80667	2	1939-01-02	1	2002-01-01	165	85	1	2	2015-03-31	4.3	3.53	1.24	1.55	1.49	152.5	1.525	62.3	88	102	1.62453	26.8	76	2015-03-31	2		2022-10-25	2765
80668	2	1939-04-07	1	2001-01-01	170	140	1	2	2015-03-31	4.2	6.19	1.28	1.72	4.06	147.5	1.475	53.6	83	87	1.48193	24.6	76	2015-03-31	1	4	2020-02-02	1769
80669	1	1948-11-17	1	1995-01-01	180	110	1	2	2015-03-31	5.4	3.93	1.64	0.89	2.55	168	1.68	82.5	99	105	1.96214	29.2	67	2015-03-31	2		2022-10-25	2765
80670	1	1944-12-18	1	1997-01-01	150	90	1	1	2015-03-31	6.2	4.73	1.32	1	3.17	167	1.67	75			1.86525	26.9	71	2015-03-31	1	4	2019-12-26	1731
80671	2	1949-08-22	2					2	2015-03-31	4.6	6.33	1.05	2	3.95	162.5	1.625	65	97	100	1.7129	24.6	66	2015-03-31	2		2022-10-25	2765
80672	2	1938-06-07	2					2	2015-03-31	4.9	4.71	0.71	1.7	2.79	154	1.54	48.2	93	100	1.43593	20.3	77	2015-03-31	2		2022-10-25	2765
80673	2	1933-07-20	1	2011-01-01	165	80	2	2	2015-03-31	5.7	5.51	3.67	1.29	3.01	152.5	1.525	70.1	109	110	1.72323	30.1	82	2015-03-31	2		2022-10-25	2765
80674	1	1934-05-19	1	1994-01-01	190	85	1	1	2015-03-31	7.6	10.88	3.28	1.15	8.46	152	1.52	75.3	101	109	1.78307	32.6	81	2015-03-31	2		2022-10-25	2765
80675	1	1941-02-09	2					2	2015-03-31	5.5	5.87	1.48	1.72	3.54	167.5	1.675	61.2	80	94	1.68745	21.8	74	2015-03-31	1	4	2020-12-02	2073
80676	1	1940-03-31	2					2	2015-03-31	4.8	5.22	1.26	1.21	3.56	161.5	1.615	73.2	99	107	1.81214	28.1	75	2015-03-31	2		2022-10-25	2765
80677	2	1940-06-17	2					2	2015-03-31	5.1	6.11	1.09	1.74	4.12	150	1.5	55.2	81	98	1.51658	24.5	75	2015-03-31	2		2022-10-25	2765
80678	1	1935-01-13	1	1985-01-01	160	90	1	1	2015-03-31	6.7	4.34	1.76	1.36	2.39	150	1.5	62.6	104	109	1.61503	27.8	80	2015-03-31	2		2022-10-25	2765
80679	1	1943-01-01	1	2000-01-01	180	110	1	1	2015-03-31	7	4.37	0.66	1.19	2.94	164	1.64	71.6	92	99	1.80604	26.6	72	2015-03-31	2		2022-10-25	2765
80680	2	1948-01-10	1	1996-01-01	200	100	1	2	2015-03-31	7.5	4.63	0.77	1.83	2.63	152	1.52	67.6	97	108	1.68944	29.3	67	2015-03-31	1	4	2018-10-03	1282
80681	2	1944-01-04	1	2008-01-01	160	90	1	2	2015-03-31	5.3	5.92	1	1.3	4.12	158.5	1.585	61.2	85	97	1.64149	24.4	71	2015-03-31	1	4	2016-07-28	485
80682	2	1951-05-25	2					1	2015-03-31	5.4	5.1	1.71	1.47	3.17	158	1.58	71.8	94	109	1.77517	28.8	64	2015-03-31	2		2022-10-25	2765
80683	1	1949-04-25	1	2009-01-01	155	90	1	2	2015-03-31	5.3	4.61	1.31	1.1	2.96	176.5	1.765	82.6	92	104	2.01239	26.5	66	2015-03-31	2		2022-10-25	2765
80684	1	1945-08-11	1	2005-01-01	160	100	1	2	2015-03-31	5.5	5.04	1.82	0.76	3.53	165.5	1.655	81.3	109	106	1.93327	29.7	70	2015-03-31	2		2022-10-25	2765
80685	2	1950-02-03	2					2	2015-04-01	4.3	3.75	0.7	1.51	2.08	155	1.55	49.8	66	90	1.4643	20.7	65	2015-04-01	2		2022-10-25	2764
80686	2	2022-12-18	2					1	2015-04-01	4.1	5.05	1.48	1.47	3.04	140	1.4	60.2	102	101	1.53007	30.7	93	2015-04-01	1	3	2016-03-10	344
80687	2	1946-09-16	2					2	2015-04-01	4.9	5.72	0.89	1.67	3.85	163.5	1.635	50.3	76	99	1.51144	18.8	69	2015-04-01	2		2022-10-25	2764
80688	1	1945-02-11	1	1995-01-01	170	110	1	1	2015-04-01	6.2	5.22	1.6	1.37	3.29	163	1.63	65.4	92	103	1.7208	24.6	70	2015-04-01	1	2	2018-10-20	1298
80689	2	2029-10-02	2					2	2015-04-03	4.8	4.9	0.84	1.97	2.63	156	1.56	55.3	82	99	1.54801	22.7	86	2015-04-03	2		2022-10-25	2762
80690	2	1950-04-28	2					2	2015-04-01	4.4	6.15	0.75	2.87	3.15	162.5	1.625	46.6	65	89	1.45034	17.6	65	2015-04-01	2		2022-10-25	2764
80691	1	1936-04-28	1	1995-01-01	150	90	1	2	2015-04-01	4.5	4.94	0.78	1.65	3.05	160	1.6	57.2	87	90	1.59443	22.3	79	2015-04-01	2		2022-10-25	2764
80692	2	1946-10-26	2					2	2015-04-01	4.5	6.11	0.89	1.65	4.2	155	1.55	60.4	98	98	1.61262	25.1	69	2015-04-01	2		2022-10-25	2764
80693	1	1939-01-21	1	1965-01-01	170	90	1	2	2015-04-01	4.6	3	0.65	1.45	1.45	154	1.54	67.2	103	108	1.69548	28.3	76	2015-04-01	2		2022-10-25	2764
80694	2	1950-02-18	2					2	2015-04-01	6.1	6.63	2.58	1.36	4.36	164	1.64	70.5	93	108	1.79211	26.2	65	2015-04-01	2		2022-10-25	2764
80695	1	1949-05-17	2					2	2015-04-01	5.4	4.87	1.08	2.11	2.48	168	1.68	63.1	86	96	1.716	22.4	66	2015-04-01	2		2022-10-25	2764
80696	2	1932-02-12	1	1972-01-01	190	100	1	2	2015-04-01	4.5	6.08	1.96	1.53	3.9	152	1.52	67.9	106	115	1.69319	29.4	83	2015-04-01	1	2	2018-03-28	1092
80697	1	1947-07-14	2					2	2015-04-01	4.7	4.23	1.76	1.02	2.71	177	1.77	68.1	85	96	1.82982	21.7	68	2015-04-01	2		2022-10-25	2764
80698	2	1939-02-12	2					2	2015-04-01	5	5.22	1.21	1.22	3.58	150	1.5	48	80	95	1.41421	21.3	76	2015-04-01	2		2022-10-25	2764
80699	1	1949-08-05	1	2005-01-01	140	100	1	2	2015-04-01	5.7	4.52	1.98	1	2.84	177	1.77	72.8	84	96.3	1.89191	23.2	66	2015-04-01	2		2022-10-25	2764
80700	1	1930-02-26	2					2	2015-04-01	4.4	3.9	1.46	1.09	2.23	163	1.63	50.2	77	92	1.50763	18.9	85	2015-04-01	1	3	2018-08-01	1218
80701	2	1950-02-21	2					2	2015-04-01	4.1	6.69	0.76	2.18	4.28	162	1.62	50.8	84	97	1.51195	19.4	65	2015-04-01	2		2022-10-25	2764
80702	1	1948-10-17	1	1985-01-01	255	135	1	1	2015-04-01	4.5	6.29	2.13	1.01	4.57	172	1.72	79.6	99	101	1.95016	26.9	67	2015-04-01	1	1	2016-12-25	634
80703	1	1946-10-30	1	2005-01-01	200	100	2	1	2015-04-01	9	4.28	2.12	0.97	2.69	166.2	1.662	58.3	83	92	1.64058	21.1	69	2015-04-01	2		2022-10-25	2764
80704	2	1948-05-15	1	2010-01-01	140	90	1	2	2015-04-01	5.2	5.78	1.01	1.57	3.84	152	1.52	54.4	79	92	1.51555	23.5	67	2015-04-01	2		2022-10-25	2764
80705	2	1948-06-01	2					2	2015-04-01	4.2	6.55	2.16	1.3	4.51	155	1.55	56.5	84	96	1.55969	23.5	67	2015-04-01	2		2022-10-25	2764
80706	1	1948-12-30	2					2	2015-04-01	4.5	4.74	2.49	1.45	2.72	182	1.82	104.4	104	113	2.29739	31.5	67	2015-04-01	2		2022-10-25	2764
80707	2	1950-01-02	1	2005-01-01	150	100	1	1	2015-04-01	4.9	5.32	1.58	1.52	3.34	154	1.54	47.9	79	90	1.43145	20.2	65	2015-04-01	2		2022-10-25	2764
80708	1	1947-05-27	1	1985-01-01	160	90	1	1	2015-04-01	7.7	4.61	1.92	1.29	2.67	163	1.63	57.6	79	90.1	1.61493	21.7	68	2015-04-01	2		2022-10-25	2764
80709	2	1939-01-15	1	2013-01-01	185	90	1	2	2015-04-01	4.4	4.84	0.83	1.99	2.64	151	1.51	51.7	81	92	1.47259	22.7	76	2015-04-01	2		2022-10-25	2764
80710	1	1940-10-16	2					2	2015-04-01	5.1	5.75	1.21	1.31	3.97	168	1.68	65.2	94	97	1.74432	23.1	75	2015-04-01	2		2022-10-25	2764
80711	2	1936-10-01	1	1996-01-01	160	90	1	2	2015-04-01	4.5	5.53	1.24	1.64	3.63	144	1.44	54.1	89	104	1.47105	26.1	79	2015-04-01	2		2022-10-25	2764
80712	1	1933-11-24	1	1973-01-01	160	130	1	2	2015-04-01	3.9	3.98	1.13	1.83	1.87	163	1.63	71.8	93	102	1.80304	27	82	2015-04-01	1	2	2020-11-04	2044
80713	1	1941-06-20	2					2	2015-04-01	6	5.9	3.66	1.24	3.29	170	1.7	66.6	83	97	1.77341	23	74	2015-04-01	2		2022-10-25	2764
80714	2	1943-10-20	1	2010-01-01	160	90	1	2	2015-04-01	4.8	5.79	1.38	1.52	3.71	152.5	1.525	56.5	85	102	1.54706	24.3	72	2015-04-01	2		2022-10-25	2764
80715	1	1950-04-06	2					2	2015-04-07	4.6	4.83	1.22	1.21	3.17	175	1.75	76.8	93	101	1.93218	25.1	65	2015-04-07	2		2022-10-25	2758
80716	2	1934-07-04	2				1	2	2015-04-01	5.4	6.82	1.53	1.74	4.47	148	1.48	49.7	85	98	1.42941	22.7	81	2015-04-01	1	4	2015-08-28	149
80717	1	1931-10-17	1	2003-01-01	170	90	1	1	2015-04-01	6.7	4.86	0.94	1.14	3.33	161	1.61	66.6	90	99	1.72583	25.7	84	2015-04-01	2		2022-10-25	2764
80718	2	1934-08-23	1	2010-01-01	165	85	1	1	2015-04-01	6.6	6.89	2.04	1.24	4.94	150	1.5	58.8	89	106	1.56525	26.1	81	2015-04-01	1	4	2017-01-20	660
80719	1	1930-11-13	1	2014-01-01	150	80	1	2	2015-04-01	5.3	6.12	1.75	1.32	4.08	162.5	1.625	55.6	84	96	1.58421	21.1	85	2015-04-01	2		2022-10-25	2764
80720	2	1934-12-28	2					2	2015-04-01	4.5	5.94	1.34	1.37	4.04	147	1.47	58.2	97	110	1.54159	26.9	81	2015-04-01	1	4	2019-11-25	1699
80721	2	1951-12-26	1	1999-01-01	180	98	1	1	2015-04-01	8.8	6.19	3.29	1.23	3.97	155	1.55	77	96	110	1.82079	32	64	2015-04-01	2		2022-10-25	2764
80722	1	1947-12-08	2					2	2015-04-01	4.3	4.68	1.32	1.29	2.93	178.5	1.785	64.8	77	94	1.79248	20.3	68	2015-04-01	2		2022-10-25	2764
80723	2	1948-12-23	1	2006-01-01	200	180	1	1	2015-04-01	8.2	6.44	4.06	1.21	3.85	147	1.47	61	90	102	1.57824	28.2	67	2015-04-01	2		2022-10-25	2764
80724	1	1933-09-15	1	1988-01-01	180	120	1	2	2015-04-01	4.5	3.89	1.33	1.25	2.27	157	1.57	67.9	97	113	1.72081	27.5	82	2015-04-01	2		2022-10-25	2764
80725	2	1951-11-12	1	2000-01-01	160	120	1	1	2015-04-01	17.3	5.17	0.6	1.68	3.4	162	1.62	60.9	91	106	1.65545	23.2	64	2015-04-01	2		2022-10-25	2764
80726	1	1949-10-23	2					2	2015-04-01	5.8	5.03	0.7	1.55	3.22	166	1.66	69.3	87	91	1.7876	25.1	66	2015-04-01	2		2022-10-25	2764
80727	2	1941-10-10	2					2	2015-04-01	5	5.79	1.52	1.43	3.73	160	1.6	67.9	100	111.1	1.73718	26.5	74	2015-04-01	1	2	2016-06-23	449
80728	1	1942-04-09	2					1	2015-04-01	8.5	4.6	1.19	1.39	2.91	155	1.55	63.1	95	103	1.64827	26.3	73	2015-04-01	1	2	2015-04-13	12
80729	1	1946-06-14	2					2	2015-04-01	5.7	5.73	0.89	2.58	3.02	168	1.68	52.6	69	87	1.56674	18.6	69	2015-04-01	2		2022-10-25	2764
80730	2	1949-10-11	2					2	2015-04-01	4.5	4.68	0.83	1.93	2.58	144.5	1.445	40.2	70	84	1.27027	19.3	66	2015-04-01	2		2022-10-25	2764
80731	1	1947-08-21	2					2	2015-04-02	4.8	5	2.15	0.84	3.43	167	1.67	73.3	93	105	1.84399	26.3	68	2015-04-02	2		2022-10-25	2763
80732	2	1950-01-11	2					2	2015-04-02	5	4.32	1.28	1.29	2.76	153	1.53	59.8	86	102.1	1.59421	25.5	65	2015-04-02	2		2022-10-25	2763
80733	2	1944-10-25	1	2007-01-01	170	100	1	1	2015-04-02	5.8	3.78	0.95	1.24	2.15	159.5	1.595	59.6	86	95	1.625	23.4	71	2015-04-02	2		2022-10-25	2763
80734	1	1936-10-28	2					2	2015-04-02	6.9	3.37	1.09	1.11	1.95	157	1.57	58.7	86	99	1.59999	23.8	79	2015-04-02	1	4	2015-09-02	153
80735	2	1949-01-17	1	2011-01-01	140	105	1	2	2015-04-02	5.8	5.42	0.94	1.39	3.68	160	1.6	59.3	82	97	1.62344	23.2	66	2015-04-02	2		2022-10-25	2763
80736	2	1937-10-01	1	1985-01-01	200	95	1	2	2015-04-02	5.9	5.02	1.12	1.75	3.06	154.5	1.545	49.7	68	90	1.46047	20.8	78	2015-04-02	2		2022-10-25	2763
80737	2	1934-08-02	1	2005-01-01	170	110	1	1	2015-04-02	7	4.88	1.39	1.45	3	156.5	1.565	52.1	78	96	1.50496	21.3	81	2015-04-02	2		2022-10-25	2763
80738	1	1934-03-17	2					2	2015-04-02	5.4	4.53	2.25	1.36	2.64	168.6	1.686	70.7	96	98	1.81965	24.9	81	2015-04-02	1	3	2016-06-27	452
80739	1	1948-11-21	1	2008-01-01	140	90	1	2	2015-04-02	4.9	4.87	1.04	1.56	3.07	164.5	1.645	54.7	70.2	86.6	1.58098	20.2	67	2015-04-02	2		2022-10-25	2763
80740	1	1941-09-13	2					2	2015-04-02	4.9	5.41	0.79	1.3	3.82	154	1.54	67.4	88	99	1.69801	28.4	74	2015-04-02	2		2022-10-25	2763
80741	2	1945-09-02	2					1	2015-04-02	7.2	5.38	1.69	1.54	3.36	154.2	1.542	60	87	102	1.60312	25.2	70	2015-04-02	2		2022-10-25	2763
80742	1	1945-07-20	2					2	2015-04-02	5.4	4.69	0.45	1.67	2.93	159.3	1.593	60	77	94	1.62942	23.6	70	2015-04-02	2		2022-10-25	2763
80743	2	1946-11-03	1	1985-01-01			1	2	2015-04-02	5	4.49	2.17	1.24	2.49	154	1.54	56.2	85	93	1.55052	23.7	69	2015-04-02	2		2022-10-25	2763
80744	1	1947-05-11	1	2008-01-01	160	90	1	2	2015-04-02	4.6	5.16	1.16	1.3	3.36	168.5	1.685	60.4	77	93	1.68139	21.3	68	2015-04-02	2		2022-10-25	2763
80745	2	1930-07-30	1	2014-01-01	180	75	1	1	2015-04-02	6.9	4.04	0.85	1.26	2.57	148	1.48	56.8	82	100	1.52811	25.9	85	2015-04-02	2		2022-10-25	2763
80746	1	1939-08-14	1	2001-01-01	190	100	1	1	2015-04-02	5.3	3.37	0.91	1.25	1.82	174.5	1.745	63.5	91	101	1.75442	20.9	76	2015-04-02	1	4	2021-04-23	2213
80747	1	1950-01-14	1	2014-01-01	150	100	1	2	2015-04-02	4.6	3.5	2.14	0.96	1.69	168.9	1.689	65	85	97	1.74631	22.8	65	2015-04-02	2		2022-10-25	2763
80748	1	1948-08-03	2					2	2015-04-02	5.4	5.55	2.21	1.3	3.58	172.6	1.726	81.3	96	102	1.97431	27.3	67	2015-04-02	2		2022-10-25	2763
80749	2	1945-07-17	1	1997-01-01	200	105	1	2	2015-04-02	5.2	4.75	1.1	1.48	3	168	1.68	54.7	83	94	1.59771	19.4	70	2015-04-02	2		2022-10-25	2763
80750	2	1936-03-05	1	1985-01-01	170	80	1	2	2015-04-02	4.7	5.52	1.71	1.67	3.39	152	1.52	64.1	98	105	1.64513	27.7	79	2015-04-02	2		2022-10-25	2763
80751	2	1949-12-20	1	1994-01-01	170	100	1	1	2015-04-02	7.3	3.66	1	1.15	2.19	148	1.48	54.9	82	100	1.50233	25.1	66	2015-04-02	2		2022-10-25	2763
80752	1	1949-06-09	2					2	2015-04-02	5.7	5.72	1.24	1.77	3.78	169	1.69	63	83	93	1.71974	22.1	66	2015-04-02	2		2022-10-25	2763
80753	1	1948-07-22	1	1995-01-01	140	90	1	2	2015-04-02	5.1	4.61	3.02	0.88	2.76	177	1.77	92.9	110	108	2.13719	29.7	67	2015-04-02	2		2022-10-25	2763
80754	1	1946-07-27	1	2010-01-01	180	115	1	2	2015-04-02	5.6	4.95	0.95	1.42	3.27	165	1.65	73.7	93	103	1.83791	27.1	69	2015-04-02	2		2022-10-25	2763
80755	2	1947-12-05	1	1985-01-01	200	120	1	1	2015-04-02	7.7	6.29	2.63	1.58	3.93	153	1.53	79.5	110	116	1.83814	34	68	2015-04-02	2		2022-10-25	2763
80756	1	1944-01-18	1	2003-01-01	190	105	1	1	2015-04-02	11.9	3.17	1.21	1.1	1.72	175	1.75	75			1.90941	24.5	71	2015-04-02	1	4	2016-01-31	304
80757	2	1940-12-10	1	2014-01-01	200	110	1	2	2015-04-02	4.8	4.8	1.25	1.25	3.18	149	1.49	51.8	88	99	1.46422	23.3	75	2015-04-02	2		2022-10-25	2763
80758	2	1935-06-20	1	2009-01-01	165	90	1	2	2015-04-02	5	4.33	1.39	1.13	2.8	150	1.5	63.8	97	110	1.63044	28.4	80	2015-04-02	2		2022-10-25	2763
80759	1	1945-10-20	2					1	2015-04-02	20.2	6.92	1.76	1.42	5.11	156	1.56	60.2	88	94	1.61514	24.7	70	2015-04-02	2		2022-10-25	2763
80760	2	1949-02-11	1	1999-01-01	160	100	1	2	2015-04-02	6.8	5.64	1.19	1.35	3.93	163.5	1.635	72.7	88	100	1.81708	27.2	66	2015-04-02	2		2022-10-25	2763
80761	1	1950-01-22	1	1998-01-01	170	140	1	2	2015-04-02	4.9	5.06	0.84	1.87	3.13	173	1.73	60	86	97	1.69804	20	65	2015-04-02	2		2022-10-25	2763
80762	1	1949-10-06	2					1	2015-04-02	5.6	5.01	2.41	1.24	3.04	163	1.63	64.6	78	95	1.71025	24.3	66	2015-04-02	2		2022-10-25	2763
80763	2	1950-03-06	2					2	2015-04-02	4.6	4.39	1.2	1.57	2.43	147	1.47	37.1	69	82	1.23082	17.2	65	2015-04-02	2		2022-10-25	2763
80764	2	1936-10-30	1	2014-01-01	185	90	2	2	2015-04-02	5.2	5.21	1.43	1.09	3.63	152	1.52	74.1	105.1	117.1	1.7688	32.1	79	2015-04-02	2		2022-10-25	2763
80765	1	1947-10-17	1	1995-01-01	160	100	1	2	2015-04-02	4.8	4.47	1.23	1.12	2.85	155	1.55	60			1.60728	25	68	2015-04-02	1	3	2017-11-04	947
80766	1	1941-11-25	1	1998-01-01	220	130	1	2	2015-04-03	6.6	6	4.92	0.87	3	158.5	1.585	68.4	100	104	1.73537	27.2	74	2015-04-03	1	3	2020-10-20	2027
80767	2	1942-03-31	1	2001-01-01	160	100	1	2	2015-04-03	5.5	5.94	0.58	1.46	4.22	152	1.52	65.1	87	105	1.65791	28.2	73	2015-04-03	2		2022-10-25	2762
80768	2	1943-09-02	1	2000-01-01	150	90	1	2	2015-04-03	5.1	4.74	2.27	1.49	2.47	159	1.59	76.9	107	110	1.84294	30.4	72	2015-04-03	2		2022-10-25	2762
80769	1	1936-04-07	2					2	2015-04-03	5.3	5.01	0.86	1.73	2.88	155	1.55	50.9	82	97	1.48038	21.2	79	2015-04-03	2		2022-10-25	2762
80770	2	1941-11-22	2					1	2015-04-03	4.9	4.55	1.37	1.24	2.73	151	1.51	49.5	76	95	1.44092	21.7	74	2015-04-03	2		2022-10-25	2762
80771	2	1936-10-09	1	2000-01-01	200	90	1	2	2015-04-03	5.8	5.45	1.31	1.64	3.25	155	1.55	58.2	84	106	1.58298	24.2	79	2015-04-03	1	4	2016-10-08	554
80772	1	1949-08-17	1	1995-01-01	180	116	1	1	2015-04-03		4.42	0.87	1.21	2.82	157	1.57	86	102	115	1.93664	34.9	66	2015-04-03	1	1	2020-02-26	1790
80773	1	1932-01-31	1	1965-01-01	190	105	2	2	2015-04-03	4.6	4.57	0.53	1.79	2.38	154	1.54	46.1	71	95	1.4043	19.4	83	2015-04-03	1	4	2017-10-13	924
80774	1	1932-11-09	1	1978-01-01	165	95	1	2	2015-04-03	5.6	3.73	0.86	1.45	1.93	160	1.6	70.7	86	104	1.77263	27.6	83	2015-04-03	1	3	2021-10-05	2377
80775	2	1940-12-12	1	2000-01-01	200	120	1	1	2015-04-03	5.8	4.46	1.11	1.39	2.54	154	1.54	61.4	92	104	1.62067	25.9	75	2015-04-03	2		2022-10-25	2762
80776	2	1946-08-03	1	1975-01-01	150	110	1	2	2015-04-03	4.4	4	1.81	0.96	2.47	151	1.51	52.5	82	95	1.48394	23	69	2015-04-03	2		2022-10-25	2762
80777	1	1941-03-01	2					2	2015-04-03	4.8	4.49	1.09	1.49	2.61	160	1.6	60.1	86	99	1.63435	23.5	74	2015-04-03	1	4	2020-10-30	2037
80778	2	1939-12-08	2					2	2015-04-03	4.6	6.82	1.29	1.75	4.55	149	1.49	50.9	81	96	1.45145	22.9	76	2015-04-03	2		2022-10-25	2762
80779	1	1935-11-03	2					2	2015-04-03	5	4.68	0.76	1.13	3.28	157	1.57	73.2	99	104	1.78671	29.7	80	2015-04-03	2		2022-10-25	2762
80780	1	1949-08-21	1	2014-01-01	160	95	1	2	2015-04-03	5.2	5.61	1.3	1.34	3.93	160	1.6	76.7	97	99	1.84632	30	66	2015-04-03	2		2022-10-25	2762
80781	2	1946-08-04	2					2	2015-04-03	4.5	5.3	1.34	1.16	3.61	147	1.47	46.3	74	89	1.37498	21.4	69	2015-04-03	2		2022-10-25	2762
80782	1	2029-05-11	1		135	80	1	2	2015-04-03	6.2	5.79	1.36	1.43	3.9	159	1.59	68.9	102	102	1.74444	27.3	86	2015-04-03	1	3	2020-04-05	1829
80783	1	1950-12-04	1	2010-01-01	158	70	1	2	2015-04-03	5.5	4.83	3.59	1.04	2.55	176	1.76	73.7	83.4	91	1.89819	23.8	65	2015-04-03	2		2022-10-25	2762
80784	2	1932-06-08	2					2	2015-04-03	5.1	6.65	1.2	1.55	4.57	149	1.49	53.5	80	98	1.48805	24.1	83	2015-04-03	2		2022-10-25	2762
80785	1	1947-09-04	2					2	2015-04-03	4.7	4.65	1.26	1.46	2.71	159	1.59	71.5	90	100	1.77705	28.3	68	2015-04-03	2		2022-10-25	2762
80786	2	1950-10-13	1	1995-01-01	180	100	1	1	2015-04-03	6.3	3.58	1.84	1.07	1.84	160	1.6	74.4	89	102	1.81842	29.1	65	2015-04-03	2		2022-10-25	2762
80787	1	1937-12-22	1	2010-01-01	150	90	1	2	2015-04-03	5.6	3.25	1.05	0.83	2.06	163	1.63	73.4	92	107	1.82302	27.6	78	2015-04-03	2		2022-10-25	2762
80788	1	1945-01-06	1	2008-01-01	180	95	1	2	2015-04-03	6.7	7.69	1.77	1.59	5.37	150	1.5	53.6	80	94	1.49443	23.8	70	2015-04-03	1	4	2018-01-27	1030
80789	1	1946-09-25	1	1995-01-01	140	100	1	2	2015-04-03	4.8	4.48	1.67	0.89	2.99	176	1.76	74.6	84	99	1.90974	24.1	69	2015-04-03	2		2022-10-25	2762
80790	2	1946-07-11	2					2	2015-04-03	6.3	7.34	2.24	1.32	5.22	165	1.65	73.4	98	108	1.83417	27	69	2015-04-03	2		2022-10-25	2762
80791	1	1945-09-17	1	1985-01-01	180	130	1	2	2015-04-03	5.4	5.84	2.6	1.1	3.85	164	1.64	68.7	86	102	1.76909	25.5	70	2015-04-03	2		2022-10-25	2762
80792	2	1945-10-24	1	2008-01-01	175	110	1	2	2015-04-03	4.6	5.37	1.29	1.65	3.32	155	1.55	66.2	81	108	1.68828	27.6	70	2015-04-03	2		2022-10-25	2762
80793	2	1944-05-08	1	1965-01-01	210	120	1	1	2015-04-03	6.1	5.37	1.69	1.34	3.47	155	1.55	73.9	90	112	1.78376	30.8	71	2015-04-03	2		2022-10-25	2762
80794	1	1939-08-02	1	2010-01-01	170	95	1	2	2015-04-03	5.8	6.58	1.53	0.92	4.99	165	1.65	72.2	93	100	1.81911	26.5	76	2015-04-03	2		2022-10-25	2762
80795	1	1936-08-30	1	1975-01-01	160	100	1	1	2015-04-03	5.6	5.24	0.52	2.6	2.46	159	1.59	52	81	95	1.51548	20.6	79	2015-04-03	2		2022-10-25	2762
80796	2	1944-04-09	1	1995-01-01	180	100	1	1	2015-04-03	6.7	6.81	1.55	1.23	4.87	156	1.56	58.9	89	106	1.5976	24.2	71	2015-04-03	2		2022-10-25	2762
80797	2	1949-01-11	2					1	2015-04-03	6.7	6.05	0.88	1.39	4.17	157	1.57	57.4	83	100	1.58218	23.3	66	2015-04-03	2		2022-10-25	2762
80798	1	1945-09-19	2					2	2015-04-03	5.3	4	1.41	1.03	2.48	161	1.61	87	105	112	1.97252	33.6	70	2015-04-03	2		2022-10-25	2762
80799	2	1933-04-04	1	2013-01-01	150	100	1	2	2015-04-03	4.5	4.29	0.89	2.03	1.97	153	1.53	62.4	101	110	1.6285	26.7	82	2015-04-03	2		2022-10-25	2762
80800	2	1948-12-05	2					2	2015-04-03	4.4	5.7	0.81	1.89	3.5	151	1.51	47.6	78	83	1.413	20.9	67	2015-04-03	1	1	2020-09-26	2003
80801	2	2028-08-09	1	1990-01-01	150	95	1	1	2015-04-03	4.4	5.19	2.04	0.9	3.39	140	1.4	45			1.32288	23	87	2015-04-03	1	3	2016-06-23	447
80802	2	1952-09-19	2					1	2015-04-03	13.9	6.16	1.51	1.41	4.46	150	1.5	51.2	80	94	1.46059	22.8	63	2015-04-03	2		2022-10-25	2762
80803	2	1948-02-07	1	1993-01-01	185	110	1	2	2015-04-03	5.2	5.18	1.6	1.18	3.36	163	1.63	65	80	100	1.71553	24.5	67	2015-04-03	2		2022-10-25	2762
80804	1	1946-03-10	1	2000-01-01	140	90	1	2	2015-04-03	4.6	4.65	1.22	1.28	2.94	168	1.68	52	73	90	1.55778	18.4	69	2015-04-03	2		2022-10-25	2762
80805	2	2029-05-04	2					2	2015-04-03	5.6	4.96	0.68	1.4	3.25	150	1.5	61.3	97	109	1.59818	27.2	86	2015-04-03	2		2022-10-25	2762
80806	2	1945-09-01	1	2014-01-01	140	90	1	2	2015-04-03	4.7	5.32	1.96	1.41	3.35	155	1.55	56.8	80	98	1.56383	23.6	70	2015-04-03	2		2022-10-25	2762
80807	2	1950-05-12	2					2	2015-04-07	4.4	5.41	1.24	1.82	3.09	153	1.53	53.5	77	100	1.5079	22.9	65	2015-04-07	2		2022-10-25	2758
80808	2	1940-08-25	1	1985-01-01	160	100	1	2	2015-04-07	5.7	5.33	1.18	1.5	3.34	151	1.51	59	77	99	1.57312	25.9	75	2015-04-07	2		2022-10-25	2758
80809	1	1938-09-26	1	2010-01-01	140	95	1	2	2015-04-07	4.5	4.66	1.94	0.84	2.97	157	1.57	68	82	98	1.72208	27.6	77	2015-04-07	2		2022-10-25	2758
80810	1	1949-04-09	1	2013-01-01	180	120	1	2	2015-04-07	5.8	5.03	1.11	1.21	3.21	175	1.75	85	98	105	2.03272	27.8	66	2015-04-07	2		2022-10-25	2758
80811	1	1934-10-24	1	1985-01-01	180	80	1	1	2015-04-07	4.2	6.64	1.79	1.49	4.44	165	1.65	73	82	100	1.82916	26.8	81	2015-04-07	2		2022-10-25	2758
80812	2	1946-12-07	2					2	2015-04-07	5	6.66	1.38	1.62	4.49	150	1.5	50.2	77	98	1.44626	22.3	69	2015-04-07	2		2022-10-25	2758
80813	2	1936-06-06	1	2005-01-01	160	90	1	2	2015-04-07	4.7	4.53	1.73	1.55	2.33	145	1.45	56.3	85	99	1.50587	26.8	79	2015-04-07	1	4	2020-03-01	1790
80814	1	1947-12-23	2					1	2015-04-07	6.3	5.28	0.88	1.73	3.18	172.5	1.725	67.6	88	98	1.79977	22.7	68	2015-04-07	2		2022-10-25	2758
80815	2	1947-10-24	1	1997-01-01	160	90	1	2	2015-04-07	4.7	6.46	3.18	1.12	4.27	153	1.53	49.4	77	97	1.44897	21.1	68	2015-04-07	2		2022-10-25	2758
80816	2	1946-10-26	1	1974-01-01	220	160	1	2	2015-04-07	15.1	5.26	1.11	1.68	3.16	152	1.52	51.8	80	90	1.47889	22.4	69	2015-04-07	2		2022-10-25	2758
80817	2	1949-11-07	2					2	2015-04-07	4.7	4.4	1.84	1.39	2.38	153	1.53	59.5	77	97	1.5902	25.4	66	2015-04-07	2		2022-10-25	2758
80818	1	1949-10-02	2					1	2015-04-07	8.8	6.16	3.45	1.21	3.76	164	1.64	73.8	97	101	1.83358	27.4	66	2015-04-07	2		2022-10-25	2758
80819	2	1945-06-22	2					2	2015-04-07	5.8	6.34	2.33	1.27	4.32	157	1.57	61	78	97	1.63104	24.7	70	2015-04-07	2		2022-10-25	2758
80820	1	1942-08-18	2					2	2015-04-07	5.4	3.89	2.02	1.07	2.15	162	1.62	64.5	84	100	1.70367	24.6	73	2015-04-07	2		2022-10-25	2758
80821	2	1942-12-12	1	1995-01-01	200	95	1	2	2015-04-07	5.2	5.21	2.28	0.93	3.45	148	1.48	65	88	102	1.63469	29.7	73	2015-04-07	2		2022-10-25	2758
80822	1	1945-02-04	2					1	2015-04-07	12.8	6.06	1.61	1.56	3.93	170	1.7	65	80	96	1.75198	22.5	70	2015-04-07	2		2022-10-25	2758
80823	1	2025-11-07	2					2	2015-04-07	3.8	3.62	0.9	1.21	1.98	175	1.75	85			2.03272	27.8	90	2015-04-07	2		2022-10-25	2758
80824	2	1949-08-09	2					2	2015-04-07	5.6	6.09	2.01	1.23	4.26	149	1.49	57.6	80	94	1.54402	25.9	66	2015-04-07	2		2022-10-25	2758
80825	1	1949-07-08	1	1995-01-01	145	85	2	2	2015-04-07	5.8	4.39	1.3	1.15	2.83	161	1.61	65.6	89	99	1.71283	25.3	66	2015-04-07	2		2022-10-25	2758
80826	2	1947-08-27	2					2	2015-04-07	5.4	6.68	1.56	1.47	4.64	164	1.64	65.2	84	104	1.72343	24.2	68	2015-04-07	2		2022-10-25	2758
80827	2	1949-07-20	1	2002-01-01	140	90	1	2	2015-04-07	5.8	6.04	2.42	1.33	3.76	158	1.58	67.2	98	104	1.71736	26.9	66	2015-04-07	2		2022-10-25	2758
80828	1	1946-06-19	2					2	2015-04-07	5.3	5.2	0.81	1.5	3.34	159	1.59	61.2	82	94	1.64408	24.2	69	2015-04-07	2		2022-10-25	2758
80829	2	1949-06-12	1	2013-01-01	145	95	2	2	2015-04-07	4.8	4.76	0.63	2.03	2.46	159	1.59	53	80	90	1.52998	21	66	2015-04-07	2		2022-10-25	2758
80830	1	1947-03-19	2					2	2015-04-07	5.2	4.44	0.86	1.29	2.76	160	1.6	74.3	92	103	1.8172	29	68	2015-04-07	2		2022-10-25	2758
80831	1	1949-03-05	2					2	2015-04-07	5.6	4.4	0.72	1.31	2.7	163	1.63	59			1.63444	22.2	66	2015-04-07	2		2022-10-25	2758
80832	2	1949-01-12	2					2	2015-04-07	4.8	4.64	1.53	1.42	2.74	157	1.57	71.9	95	107	1.77077	29.2	66	2015-04-07	2		2022-10-25	2758
80833	1	1950-03-14	2					2	2015-04-07	4.9	4.11	0.94	1.29	2.38	161	1.61	69.2	84	98	1.7592	26.7	65	2015-04-07	2		2022-10-25	2758
80834	1	1948-08-16	1	2012-01-01			1	2	2015-04-07	4.9	4.3	1.87	0.85	2.74	162	1.62	95.7	117	121	2.07521	36.5	67	2015-04-07	2		2022-10-25	2758
80835	2	1946-09-21	1	2012-01-01	165	95	1	2	2015-04-07	4.3	5.54	1.69	1.19	3.75	150	1.5	43.5	77	95	1.34629	19.3	69	2015-04-07	2		2022-10-25	2758
80836	2	1948-01-19	2					1	2015-04-07	6.8	5.61	1.05	1.41	3.81	160	1.6	66.6	84	105	1.72047	26	67	2015-04-07	2		2022-10-25	2758
80837	1	1941-07-18	1	1975-01-01	130	95	1	2	2015-04-07	5.8	3.35	0.61	1.52	1.55	167.5	1.675	61.8	83	96	1.69571	22	74	2015-04-07	2		2022-10-25	2758
80838	1	2028-09-08	2					2	2015-04-07	10.4	5	1.09	1.66	2.93	156	1.56	70.3	107	111	1.74537	28.9	87	2015-04-07	1	4	2018-11-01	1304
80839	1	1949-11-04	2				1	1	2015-04-07	6.2	2.95	0.95	1.22	1.36	163	1.63	60	78	94	1.64823	22.6	66	2015-04-07	2		2022-10-25	2758
80840	1	1948-07-13	1	2011-01-01	180	100	1	1	2015-04-07	8	4.02	1.73	1.01	2.42	166	1.66	73.8	93	102	1.84472	26.8	67	2015-04-07	2		2022-10-25	2758
80841	2	1940-11-25	1	1995-01-01	130	80	1	1	2015-04-08	5.1	5.45	1.53	1.61	3.34	150	1.5	51.7	79	103	1.46771	23	75	2015-04-08	2		2022-10-25	2757
80842	2	1945-07-28	1	1995-01-01	160	90	1	2	2015-04-08	5.8	5.84	1.32	1.64	3.67	153	1.53	57.7	89	98	1.56597	24.6	70	2015-04-08	2		2022-10-25	2757
80843	1	1950-09-18	1	1980-01-01	140	90	1	2	2015-04-08	5.1	5.15	2.22	0.88	3.24	170	1.7	73.4	88	99	1.86175	25.4	65	2015-04-08	2		2022-10-25	2757
80844	2	1930-08-14	2					1	2015-04-08	13.5	6.42	2.56	1.11	4.23	146	1.46	61	91	100	1.57286	28.6	85	2015-04-08	1	3	2020-03-17	1805
80845	2	1943-01-08	2					2	2015-04-08	5.4	4.85	0.93	1.41	3	162	1.62	74	92	108	1.82483	28.2	72	2015-04-08	2		2022-10-25	2757
80846	1	1948-07-03	1	2010-01-01	150	100	1	2	2015-04-08	4.9	4.56	1.57	0.99	2.94	147	1.47	63.1	94.9	101	1.60517	29.2	67	2015-04-08	2		2022-10-25	2757
80847	2	1949-04-07	2					2	2015-04-08	4.9	5.38	1.84	1.17	3.49	148.6	1.486	54.7	88	104	1.50263	24.8	66	2015-04-08	2		2022-10-25	2757
80848	2	1937-11-06	2					2	2015-04-08	5.2	5.31	1.51	1.12	3.63	154.6	1.546	64.4	105.5	113.7	1.66302	26.9	78	2015-04-08	1	4	2018-06-26	1175
80849	2	1948-09-13	2					2	2015-04-08	5.6	5.71	0.76	1.65	3.63	155	1.55	48.5	84	98	1.44506	20.2	67	2015-04-08	2		2022-10-25	2757
80850	1	1948-06-09	1	2008-01-01	140	100	1	2	2015-04-08	4.5	3.9	1.47	0.93	2.42	163	1.63	60.7	77	96	1.65782	22.8	67	2015-04-08	2		2022-10-25	2757
80851	2	1948-01-24	1	2000-01-01	145	105	1	1	2015-04-08	7.3	6.3	2.11	1.22	4.19	157.5	1.575	82.6	105	114	1.90099	33.3	67	2015-04-08	2		2022-10-25	2757
80852	2	2027-02-15	1	1985-01-01	140	90	1	2	2015-04-08	4.9	5.77	0.98	1.78	3.58	155	1.55	54	91	103	1.5248	22.5	88	2015-04-08	1	3	2019-03-25	1447
80853	1	1950-03-05	1	1990-01-01	140	90	2	2	2015-04-08	6.5	4.97	0.76	1.69	2.95	177	1.77	77.6	84	96	1.95329	24.8	65	2015-04-08	2		2022-10-25	2757
80854	1	1947-05-13	1	1965-01-01	180	110	1	2	2015-04-08	5.8	6.72	2.1	1.13	4.92	177	1.77	84.9	100	104	2.0431	27.1	68	2015-04-08	2		2022-10-25	2757
80855	2	1948-11-11	2					2	2015-04-08	6.5	5.55	1.05	1.35	3.75	158	1.58	65.6	87	98	1.69679	26.3	67	2015-04-08	2		2022-10-25	2757
80856	1	1950-07-09	2					1	2015-04-08	9	5.03	1.16	1.35	3.28	166	1.66	57.9	78	90	1.63396	21	65	2015-04-08	2		2022-10-25	2757
80857	1	1950-03-26	2					2	2015-04-08	5.5	4.88	2.23	1.24	2.72	164	1.64	62.1	84	95	1.68196	23.1	65	2015-04-08	2		2022-10-25	2757
80858	2	1942-08-09	1	2007-01-01	200	95	1	2	2015-04-08	4.2	4.86	1.42	1.81	2.5	153	1.53	77	93	111	1.80901	32.9	73	2015-04-08	1	1	2020-11-19	2052
80859	2	2028-08-30	1	2007-01-01	220	85	1	2	2015-04-08	5.8	5.17	3.15	1	2.97	160	1.6	58	98	106	1.60555	22.7	87	2015-04-08	2		2022-10-25	2757
80860	1	1939-02-21	1	2000-01-01	190	110	1	2	2015-04-08	6.4	7	0.71	1.87	3.99	161	1.61	66	97	108	1.71804	25.5	76	2015-04-08	2		2022-10-25	2757
80861	2	1937-11-22	1	1994-01-01	180	100	1	1	2015-04-08	6.7	5.2	2.74	1.34	2.91	164	1.64	63.9	86	103	1.70617	23.8	78	2015-04-08	1	4	2018-05-03	1121
80862	1	1942-07-13	2					2	2015-04-08	5.9	4.83	1.97	0.88	3.13	156	1.56	70.2	99	100	1.74413	28.8	73	2015-04-08	2		2022-10-25	2757
80863	2	1944-08-14	2					2	2015-04-08	5.9	6.03	0.82	2.13	3.52	148.6	1.486	44.5	69	80	1.35531	20.2	71	2015-04-08	2		2022-10-25	2757
80864	1	1948-02-28	1	2005-01-01	180	110	1	1	2015-04-08	12.8	7.22	1.06	2.98	3.24	169	1.69	55.5	81	91	1.61413	19.4	67	2015-04-08	2		2022-10-25	2757
80865	2	1948-01-02	2					1	2015-04-08	8.3	5.98	1.47	1.2	4.16	158.7	1.587	73.5	101	94	1.80003	29.2	67	2015-04-08	2		2022-10-25	2757
80866	2	1935-04-29	1	1990-01-01	180	90	1	2	2015-04-08	5.2	6.08	1.78	1.28	4.1	140.1	1.401	65	93	109	1.59047	33.1	80	2015-04-08	1	2	2021-03-22	2175
80867	2	1948-11-14	1	1998-01-01	200	120	1	2	2015-04-08	5.4	3.72	2.05	1.19	1.89	144	1.44	51.5	77.1	93.2	1.43527	24.8	67	2015-04-08	2		2022-10-25	2757
80868	1	1941-10-13	1	2010-01-01	150	100	1	2	2015-04-08	5.1	5.88	1.18	1.16	4.15	164	1.64	73	90	100	1.82361	27.1	74	2015-04-08	1	3	2020-11-01	2034
80869	2	1941-12-20	1	1982-01-01	180	100	1	2	2015-04-08	5.5	5.83	1.43	1.57	3.63	152	1.52	48.6	73	91	1.43248	21	74	2015-04-08	2		2022-10-25	2757
80870	1	1939-08-21	1	2010-01-01	135	95	1	2	2015-04-08	5.8	4.72	1.37	1.53	2.6	160	1.6	81.8	90	107	1.90671	32	76	2015-04-08	2		2022-10-25	2757
80871	1	1948-03-23	2					2	2015-04-08	5.3	5.13	1.32	1.1	3.48	168	1.68	75.3	94	99	1.87457	26.7	67	2015-04-08	2		2022-10-25	2757
80872	1	1950-08-08	1	2005-01-01	180	90	1	2	2015-04-08	6.4	4.83	1.82	1.11	2.93	176	1.76	94.6	103	114	2.15056	30.5	65	2015-04-08	2		2022-10-25	2757
80873	1	1950-01-12	1	2006-01-01	170	100	1	1	2015-04-08	7.8	4.43	1.6	1.04	2.75	166	1.66	81.6	94	102	1.93976	29.6	65	2015-04-08	2		2022-10-25	2757
80874	1	1948-12-08	1	1970-01-01	170	110	1	2	2015-04-08	5	4.77	0.96	1.38	2.95	180	1.8	77.5	87		1.9685	23.9	67	2015-04-08	2		2022-10-25	2757
80875	2	1944-02-17	1	2005-01-01	150	100	1	2	2015-04-08	5.3	5.41	1.46	1.43	3.42	155	1.55	68.9	89	116	1.72236	28.7	71	2015-04-08	2		2022-10-25	2757
80876	1	1943-09-25	2					2	2015-04-08	5.6	5.8	1.11	1.44	3.87	169	1.69	80.3	98	105	1.94156	28.1	72	2015-04-08	2		2022-10-25	2757
80877	1	1934-02-09	2					2	2015-04-08	5.1	3.93	0.67	1.63	1.94	166.5	1.665	64.4	84	100	1.72583	23.2	81	2015-04-08	2		2022-10-25	2757
80878	2	1949-02-10	2					2	2015-04-08	5.4	7.12	2.31	1.64	4.61	153.7	1.537	58	78	94	1.57362	24.6	66	2015-04-08	2		2022-10-25	2757
80879	1	1950-11-17	2					2	2015-04-08	5.8	5.81	1.1	1.22	4.09	162	1.62	64.1	89	93	1.69838	24.4	65	2015-04-08	1	4	2017-05-08	761
80880	2	1946-02-05	1	2000-01-01	200	110	1	2	2015-04-08	5.5	4.92	0.92	1.39	3.2	144	1.44	50.8	76	90	1.42548	24.5	69	2015-04-08	1	1	2022-02-09	2499
80881	1	1950-12-13	1	2010-01-01	140	90	1	2	2015-04-08	6.2	4.77	0.91	1.43	2.94	168	1.68	79.7	88	104	1.92856	28.2	65	2015-04-08	2		2022-10-25	2757
80882	2	1932-12-02	2					2	2015-04-09	5	6.91	0.78	2.51	4.08	154	1.54	47.3	73	93	1.42246	19.9	83	2015-04-09	2		2022-10-25	2756
80883	2	1937-04-17	2					2	2015-04-09	4.7	5.33	1.26	1.61	3.24	153	1.53	48.4	77.7	93	1.43422	20.7	78	2015-04-09	2		2022-10-25	2756
80884	2	1939-05-20	1	2001-01-01	180	78	1	2	2015-04-09	5.2	4.77	1.43	1.45	2.71	152	1.52	73.1	92	107	1.75683	31.6	76	2015-04-09	2		2022-10-25	2756
80885	2	2025-08-08	1	2013-01-01	190	100	1	2	2015-04-09	6	6.75	1.87	1.27	4.64	158	1.58	55			1.55367	22	90	2015-04-09	1	3	2016-10-16	556
80886	2	1936-02-27	2					2	2015-04-09	5.2	5.24	4.7	1.11	2.49	153	1.53	55.1	82	102	1.53028	23.5	79	2015-04-09	2		2022-10-25	2756
80887	1	1932-11-18	1	2013-01-01	150	90	2	1	2015-04-09	6.1	4.44	0.69	1.65	2.63	160	1.6	72.9	99	100	1.8	28.5	83	2015-04-09	1	2	2019-07-23	1566
80888	2	1948-10-20	2					2	2015-04-09	5.4	6.03	1.11	1.67	3.9	158	1.58	65.6	86	101	1.69679	26.3	67	2015-04-09	2		2022-10-25	2756
80889	2	1940-11-05	1	1985-01-01	205	120	1	2	2015-04-09	5.3	4.54	2.81	0.92	2.64	150	1.5	81	100	117	1.83712	36	75	2015-04-09	2		2022-10-25	2756
80890	1	1940-11-25	1	2009-01-01	150	100	1	1	2015-04-09	7.8	4.62	1.41	1.02	3.07	159	1.59	84.9	104	114	1.93643	33.6	75	2015-04-09	2		2022-10-25	2756
80891	2	1938-11-29	2					2	2015-04-09	4.5	5.93	1.7	1.25	3.98	161	1.61	58.9	82	100	1.623	22.7	77	2015-04-09	2		2022-10-25	2756
80892	1	1935-09-28	2					2	2015-04-09	5.5	3.42	0.9	0.69	2.29	167	1.67	82	99	109	1.95036	29.4	80	2015-04-09	1	4	2016-10-12	552
80893	2	2029-08-20	1	2010-01-01	150	85	1	2	2015-04-09	4.7	5.16	1.36	1.33	3.28	152	1.52	60.1	87	99	1.59297	26	86	2015-04-09	2		2022-10-25	2756
80894	2	1942-04-07	1	2014-01-01	188	120	1	2	2015-04-09	6.2	7.06	2.83	1.46	4.65	150	1.5	57.8	88	104	1.55188	25.7	73	2015-04-09	2		2022-10-25	2756
80895	1	1945-10-13	2					1	2015-04-09	5.6	3.59	1.26	0.9	2.27	168	1.68	68.3	90	103	1.78531	24.2	70	2015-04-09	2		2022-10-25	2756
80896	1	1940-01-06	1	2000-01-01	180	85	1	2	2015-04-09	5.2	5.9	2.05	1	4.07	162	1.62	65.5	86.5	95	1.71683	25	75	2015-04-09	2		2022-10-25	2756
80897	1	1948-02-19	2					1	2015-04-09	11.8	5.54	0.77	1.64	3.52	149.5	1.495	49.8	72	89	1.43808	22.3	67	2015-04-09	2		2022-10-25	2756
80898	2	1951-01-22	1	2013-01-01	145	76	1	2	2015-04-09	5	5.74	2.47	1.08	3.69	152	1.52	55.8	77	90	1.53493	24.2	64	2015-04-09	2		2022-10-25	2756
80899	1	1949-04-16	1	1980-01-01	180	150	1	2	2015-04-09	4.8	7.24	4.37	1.25	4.48	162	1.62	71.8	88	99	1.7975	27.4	66	2015-04-09	2		2022-10-25	2756
80900	2	1933-10-08	1	1999-01-01	190	100	1	1	2015-04-09	8.6	4.13	0.89	1.6	2.34	151	1.51	62.1	90	103	1.61392	27.2	82	2015-04-09	1	4	2017-10-09	914
80901	1	1950-05-20	2					2	2015-04-09	4.7	5.15	1.49	1.06	3.46	168	1.68	74.4	88	99	1.86333	26.4	65	2015-04-09	2		2022-10-25	2756
80902	1	1947-01-12	2					2	2015-04-09	6.5	5.47	1.45	1.04	3.9	164	1.64	68.2	88	105	1.76264	25.4	68	2015-04-09	1	4	2018-04-03	1090
80903	1	1948-06-12	2					2	2015-04-09	4.3	5.28	0.72	1.65	3.22	171	1.71	69	80	90	1.81039	23.6	67	2015-04-09	2		2022-10-25	2756
80904	2	1940-10-05	1	2007-01-01	180	105	1	2	2015-04-09	4.8	6.03	1.52	2.01	3.54	152	1.52	62	82	99	1.61795	26.8	75	2015-04-09	2		2022-10-25	2756
80905	2	1950-02-11	1	2012-01-01	180	90	2	2	2015-04-09	4.3	4.59	1.78	1.17	2.86	165	1.65	74.1	91	107	1.84289	27.2	65	2015-04-09	2		2022-10-25	2756
80906	2	1950-02-19	2					2	2015-04-09	5.3	5.67	1.63	1.44	3.71	156	1.56	57.9	84	100	1.58398	23.8	65	2015-04-09	2		2022-10-25	2756
80907	1	1946-12-01	2					2	2015-04-09	5.3	7.51	1.68	2.09	4.76	167	1.67	62.8	86	96	1.70682	22.5	69	2015-04-09	2		2022-10-25	2756
80908	1	1948-01-11	1	2010-01-01	145	95	1	2	2015-04-09	5.3	6.3	1.95	1.81	3.84	157	1.57	51.6	79	92	1.50011	20.9	67	2015-04-09	2		2022-10-25	2756
80909	2	1936-02-04	1	1990-01-01	160	110	1	2	2015-04-09	5.4	5.54	1.03	2.38	2.73	143	1.43	56.4	90	100	1.49677	27.6	79	2015-04-09	2		2022-10-25	2756
80910	1	1936-10-14	2					2	2015-04-09	4.9	3.6	0.92	1.74	1.45	170	1.7	58.7	82	95	1.66492	20.3	79	2015-04-09	2		2022-10-25	2756
80911	2	1942-12-06	1	2000-01-01	140	90	1	2	2015-04-09	5.4	6.21	1.95	1.55	4	155	1.55	67	86	106	1.69845	27.9	73	2015-04-09	2		2022-10-25	2756
80912	1	1944-07-13	1	1993-01-01	170	105	1	2	2015-04-09	5.3	5.54	1.55	1.25	3.71	164	1.64	71.6	90	101	1.80604	26.6	71	2015-04-09	2		2022-10-25	2756
80913	1	1944-11-25	1	1999-01-01	150	110	2	1	2015-07-14	5.3	5.15	1.31	0.98	3.45	165.5	1.655	72.4	89	101.5	1.82439	26.4	71	2015-07-14	1	1	2018-02-26	958
80914	1	1948-05-30	1	2013-01-01	170	80	1	2	2015-07-14	3.7	5.26	1.33	1.41	2.92	164.5	1.645	72.5	80	93.5	1.82012	26.8	67	2015-07-14	2		2022-10-25	2660
80915	2	1948-08-28	2					2	2015-07-14	3.8	4.12	0.54	1.34	2.35	154	1.54	50.5	75	91	1.46979	21.3	67	2015-07-14	2		2022-10-25	2660
80916	2	1943-10-20	2					2	2015-07-14	5.3	4.55	1.65	1.31	2.37	151.5	1.515	58.1	87	100.2	1.56366	25.3	72	2015-07-14	2		2022-10-25	2660
80917	2	1947-09-05	2					2	2015-07-14	4	7.69	1.8	1.04	5.32	159.5	1.595	60.5	85	97.5	1.63722	23.8	68	2015-07-14	2		2022-10-25	2660
80918	2	1949-03-18	2					2	2015-07-14	4.6	5.5	2.34	1.01	3.22	162	1.62	66.3	87	100	1.72728	25.3	66	2015-07-14	2		2022-10-25	2660
80919	2	1946-11-10	1	1995-01-01	160	100	1	1	2015-07-14	6.1	5.41	4.99	0.76	1.56	160.5	1.605	69.4	92	101	1.759	26.9	69	2015-07-14	2		2022-10-25	2660
80920	2	1949-01-28	1	2005-01-01	160	90	1	2	2015-07-14	4.5	5.65	1.39	1.23	3.71	160.5	1.605	77.6	102	114.3	1.86002	30.1	66	2015-07-14	2		2022-10-25	2660
80921	2	1938-09-05	2					2	2015-07-14	4.5	5.45	1.26	1.06	3.59	149.5	1.495	52.4	83.2	96	1.47515	23.4	77	2015-07-14	2		2022-10-25	2660
80922	2	1936-08-31	2					2	2015-07-14	4.3	6.77	1.14	1.81	4.26	155	1.55	46.4	72.6	91.2	1.41343	19.3	79	2015-07-14	2		2022-10-25	2660
80923	1	2029-12-20	1	2005-01-01	140	85	1	1	2015-07-14	8.3	4.29	1.67	0.7	2.73	174	1.74	65.8	88	95.2	1.78335	21.7	86	2015-07-14	2		2022-10-25	2660
80924	2	1950-05-31	1	1985-01-01	170	120	1	1	2015-07-14	6.1	4.69	0.91	1.3	3.07	154	1.54	61.9	82	99	1.62725	26.1	65	2015-07-14	2		2022-10-25	2660
80925	2	1931-07-16	2					2	2015-07-14	3.9	4.74	1.31	1.38	2.74	147	1.47	61	90	101	1.57824	28.2	84	2015-07-14	2		2022-10-25	2660
80926	2	1942-04-04	2					2	2015-07-14	4.6	4.75	0.51	2.09	2.35	147.5	1.475	45.6	71	80.8	1.36687	21	73	2015-07-14	2		2022-10-25	2660
80927	2	1944-07-29	2					2	2015-07-14	3.9	5.08	0.63	2.38	2.4	157.5	1.575	51.2	74	90.4	1.49666	20.6	71	2015-07-14	2		2022-10-25	2660
80928	1	1932-08-03	1	1964-01-01	160	80	1	2	2015-07-14	4.6	5.25	1.61	1.24	3.16	166.5	1.665	63.9	88	93	1.71912	23.1	83	2015-07-14	2		2022-10-25	2660
80929	2	1949-06-01	1	2010-01-01	200	100	1	1	2015-07-14	7.5	4.9	1.5	0.87	3.18	154.5	1.545	61.5	87	96.2	1.62462	25.8	66	2015-07-14	1	2	2021-06-19	2167
80930	1	1948-05-02	2					1	2015-07-14	6.2	7.7	0.77	1.88	5.1	162.5	1.625	79.5	95	101.8	1.89434	30.1	67	2015-07-14	2		2022-10-25	2660
80931	1	1940-05-17	2					2	2015-07-14	5.1	4.76	2.13	0.94	2.73	172	1.72	65.5	85	90	1.76902	22.1	75	2015-07-14	2		2022-10-25	2660
80932	2	1932-10-03	2					2	2015-07-14	4.3	5.6	0.98	1.31	3.94	154	1.54	58	86	96	1.57515	24.5	83	2015-07-14	2		2022-10-25	2660
80933	2	1946-08-20	1	1990-01-01	160	95	1	2	2015-07-14	5.3	5.47	1.41	1.41	3.35	156.5	1.565	59.4	87	95.2	1.60694	24.3	69	2015-07-14	2		2022-10-25	2660
80934	2	1947-11-05	1	2009-01-01	160	90	1	2	2015-07-14	5	5.23	2.47	0.98	3.23	153	1.53	61.7	86	95.4	1.61934	26.4	68	2015-07-14	2		2022-10-25	2660
80935	2	1950-09-27	2					2	2015-07-14	4.4	6.01	1.31	1.82	3.61	152.5	1.525	61	88.4	101	1.60749	26.2	65	2015-07-14	2		2022-10-25	2660
80936	2	1939-03-07	1	2005-01-01	140	90	1	2	2015-07-14	6.5	6.17	1.02	1.64	3.82	158	1.58	63	88	94	1.66283	25.2	76	2015-07-14	2		2022-10-25	2660
80937	2	1947-11-11	1	2005-01-01	190	120	1	2	2015-07-14	4.9	6.4	1.87	1.3	4.12	153.5	1.535	56	83	95	1.54524	23.8	68	2015-07-14	2		2022-10-25	2660
80938	2	1942-11-24	1	1985-01-01	180	120	1	2	2015-07-14	5.2	4.22	0.6	1.2	2.86	156	1.56	57.5	86.6	99	1.5785	23.6	73	2015-07-14	2		2022-10-25	2660
80939	2	1949-01-26	1	2000-01-01	130	95	1	2	2015-07-14	3.9	5.77	1.24	1.63	3.73	155	1.55	60.4	88	98.2	1.61262	25.1	66	2015-07-14	2		2022-10-25	2660
80940	2	1935-04-01	2					2	2015-07-14	4.3	6.88	1.33	1.74	4.21	144.5	1.445	63	99	104	1.5902	30.2	80	2015-07-14	2		2022-10-25	2660
80941	2	1946-12-14	2					2	2015-07-14	5.3	5.36	1.34	1.11	3.85	158	1.58	63.1	91	102.2	1.66415	25.3	69	2015-07-14	2		2022-10-25	2660
80942	1	1950-05-17	1	2012-01-01	160	90	1	2	2015-07-14	5.2	5.06	1.07	1.39	2.98	153.5	1.535	73.5	98	100	1.7703	31.2	65	2015-07-14	2		2022-10-25	2660
80943	2	2029-07-05	2					2	2015-07-14	4.6	4.72	1.14	1.89	2	142	1.42	54	95	104	1.45945	26.8	86	2015-07-14	1	4	2016-09-12	426
80944	2	1935-03-26	2					1	2015-07-14	5.5	5.13	0.94	1.52	2.98	159.5	1.595	53.9	79	92.4	1.54534	21.2	80	2015-07-14	1	4	2018-05-29	1050
80945	2	1944-01-17	2					2	2015-07-14	4.7	4.86	1.8	1.06	3.01	147.5	1.475	65	93	103	1.63193	29.9	71	2015-07-14	1	4	2021-04-17	2104
80946	2	1945-02-06	1	1995-01-01	160	100	1	2	2015-07-14	5.1	5.86	2.35	1.26	3.38	144	1.44	58.5	91.6	98	1.52971	28.2	70	2015-07-14	2		2022-10-25	2660
80947	2	1937-11-01	2					2	2015-07-15	5.1	5.95	1.08	1.41	3.72	155.5	1.555	65.7	93	104	1.6846	27.2	78	2015-07-15	2		2022-10-25	2659
80948	2	1937-04-23	1	1999-01-01	170	90	1	2	2015-07-15	5.3	6.95	1.31	1.65	4.73	150	1.5	45	71.4	89	1.36931	20	78	2015-07-15	2		2022-10-25	2659
80949	2	2029-11-16	2					2	2015-07-15	4.8	3.97	1.32	1.51	1.87	156	1.56	48.7	79	91.4	1.4527	20	86	2015-07-15	1	4	2020-03-09	1699
80950	1	1932-01-13	1	2010-01-01	140	100	1	2	2015-07-15	5	6.07	1.15	1.98	3.61	167	1.67	64.7	84	93.2	1.73244	23.2	83	2015-07-15	2		2022-10-25	2659
80951	1	1942-12-10	1	2003-01-01	190	110	1	2	2015-07-15	6.3	6.79	4.21	1.02	3.98	157.5	1.575	64.5	88	94	1.67984	26	73	2015-07-15	2		2022-10-25	2659
80952	2	1934-04-29	2					2	2015-07-15	5.8	5.29	1.07	1.73	3	153	1.53	65.6	95	106	1.66973	28	81	2015-07-15	1	3	2020-11-12	1947
80953	1	1948-08-10	1	1995-01-01	180	110	1	2	2015-07-15	5.9	4.35	0.89	1.36	2.52	168.5	1.685	79.9	95	102	1.93385	28.1	67	2015-07-15	1	4	2017-01-31	566
80954	2	1943-05-08	1	1995-01-01	140	100	1	2	2015-07-15	4.7	5.6	1	1.43	3.63	155	1.55	62	94	99	1.63384	25.8	72	2015-07-15	2		2022-10-25	2659
80955	2	1932-04-25	1	2012-01-01	160	80	1	2	2015-07-15	6.4	6.98	1.45	2.13	4.21	146	1.46	59.1	95	103.4	1.54817	27.7	83	2015-07-15	2		2022-10-25	2659
80956	2	1939-10-21	1	2010-01-01	180	130	1	1	2015-07-15	6	6.77	2.08	1.12	4.59	153.5	1.535	62.2	90	96.2	1.62854	26.4	76	2015-07-15	1	2	2022-06-18	2530
80957	1	1931-01-23	1	2015-01-01	160	90	1	2	2015-07-15	7.1	3.43	1.65	0.93	1.98	154	1.54	66.1	95	97.6	1.68155	27.9	84	2015-07-15	2		2022-10-25	2659
80958	1	1947-02-23	1	2010-01-01	150	90	1	2	2015-07-15	5.4	4.27	0.9	1.15	2.76	168	1.68	64.2	80	90.8	1.7309	22.7	68	2015-07-15	2		2022-10-25	2659
80959	2	1950-01-12	1	2007-01-01	190	90	1	2	2015-07-15	4.7	5.83	1.52	1.14	3.78	157.5	1.575	57.3	80	94.8	1.58331	23.1	65	2015-07-15	2		2022-10-25	2659
80960	2	1944-10-30	1	2000-01-01	150	90	1	2	2015-07-15	5	5.89	1.21	1.74	3.61	162.5	1.625	64.2	79.6	98	1.70233	24.3	71	2015-07-15	2		2022-10-25	2659
80961	1	1937-07-02	1	1995-01-01	200	120	1	2	2015-07-15	4.9	6.05	1.5	1.09	4.25	168	1.68	64	82	90.8	1.7282	22.7	78	2015-07-15	1	3	2017-06-24	710
80962	2	1949-10-23	2					2	2015-07-15	4.4	6.22	0.92	2.03	3.79	158.5	1.585	55.8	73	92	1.5674	22.2	66	2015-07-15	2		2022-10-25	2659
80963	2	1945-10-09	1	2000-01-01	165	95	1	2	2015-07-15	4.6	6.74	2.92	1.52	4.17	152	1.52	53.9	78	89.2	1.50857	23.3	70	2015-07-15	2		2022-10-25	2659
80964	2	1948-10-14	2					2	2015-07-15	5.2	6.35	3.96	1.11	3.3	163	1.63	58.7	85.4	94.8	1.63028	22.1	67	2015-07-15	2		2022-10-25	2659
80965	2	1946-12-18	1	1998-01-01	170	105	1	1	2015-07-15	15.4	5.62	6.1	0.85	2.49	156	1.56	56.7	81	93	1.56748	23.3	69	2015-07-15	1	1	2016-08-21	403
80966	1	1934-09-11	2					2	2015-07-15	4.4	4.93	2.18	1.04	2.86	168.5	1.685	80.1	99	107	1.93627	28.2	81	2015-07-15	2		2022-10-25	2659
80967	1	1950-03-31	1	1995-01-01	150	100	1	2	2015-07-15	4.7	3.86	2.59	0.66	2.14	164.5	1.645	76.5	94.6	99	1.86966	28.3	65	2015-07-15	2		2022-10-25	2659
80968	2	1932-01-29	2					2	2015-07-15	4.6	4.08	0.7	1.8	1.97	154	1.54	44.6	69.4	87.2	1.38126	18.8	83	2015-07-15	2		2022-10-25	2659
80969	1	1949-08-10	1	2000-01-01	180	140	1	2	2015-07-15	4.7	3.97	0.59	1.86	1.84	160	1.6	46.3	67	84	1.4345	18.1	66	2015-07-15	1	2	2021-09-19	2258
80970	2	1935-01-06	2					2	2015-07-15	5.6	4.72	2.28	0.97	2.81	146.5	1.465	51.3	83	93.4	1.44486	23.9	80	2015-07-15	2		2022-10-25	2659
80971	2	1947-07-06	2					2	2015-07-15	4.7	4.71	0.85	1.59	2.55	145.5	1.455	45.8	74.6	91.2	1.36055	21.6	68	2015-07-15	2		2022-10-25	2659
80972	2	1950-11-01	1	2004-01-01	160	96	1	2	2015-07-15	5.7	5.93	2.33	0.94		154.5	1.545	70.2	96	109	1.73573	29.4	65	2015-07-15	2		2022-10-25	2659
80973	2	1938-07-26	1	2002-01-01			1	1	2015-07-15	9.8	5.75	1.46	1.11	3.95	157.5	1.575	71.9	112	109.2	1.77359	29	77	2015-07-15	2		2022-10-25	2659
80974	2	1942-10-07	2					2	2015-07-15	5.3	5.06	1.19	1.61	3.07	155	1.55	40.4	64.6	84.2	1.31888	16.8	73	2015-07-15	2		2022-10-25	2659
80975	2	1946-04-23	2					2	2015-07-15	5.3	4.97	1.42	1.44	3.07	158	1.58	57.2	93	97	1.58444	22.9	69	2015-07-15	2		2022-10-25	2659
80976	1	1948-12-09	2					1	2015-07-15	6	5.58	1.5	0.98	3.67	160	1.6	60.5	81.2	95	1.63978	23.6	67	2015-07-15	2		2022-10-25	2659
80977	1	1949-11-18	1	1985-01-01	210	100	1	2	2015-07-15	5.8	5.21	1.58	1.56	3.03	174.5	1.745	79.7	94.7	101.2	1.96551	26.2	66	2015-07-15	2		2022-10-25	2659
80978	2	2026-09-22	2					2	2015-07-15	5.1	6.54	4.91	0.94	3.43	157	1.57	69	106	110	1.73469	28	89	2015-07-15	2		2022-10-25	2659
80979	1	1948-02-26	1	1975-01-01	180	110	1	1	2015-07-15	7.6	4.39	1.7	0.84	2.87	171.5	1.715	75.1	102	99.8	1.89148	25.5	67	2015-07-15	2		2022-10-25	2659
80980	2	1949-03-13	2					2	2015-07-15	5.3	6.76	1.19	1.7	4.46	154.5	1.545	44.6	66	83.2	1.3835	18.7	66	2015-07-15	2		2022-10-25	2659
80981	2	1943-12-04	2					2	2015-07-15	4.7	6.9	0.92	1.81	4.61	153.5	1.535	52.2	74	92.4	1.49189	22.2	72	2015-07-15	2		2022-10-25	2659
80982	1	1941-01-25	2					2	2015-07-15	4.7	4.96	1.42	1.86	2.58	153	1.53	36.1	59	79	1.23865	15.4	74	2015-07-15	2		2022-10-25	2659
80983	2	1943-01-25	1	1985-01-01	170	97	1	1	2015-07-16	7.7	4.41	1.39	1.3	2.6	147.5	1.475	57.7	98	103	1.53756	26.5	72	2015-07-16	2		2022-10-25	2658
80984	1	1939-04-07	2					2	2015-07-16	5.6	3.99	0.49	1.49	2.43	169.5	1.695	83	103	110.4	1.97685	28.9	76	2015-07-16	2		2022-10-25	2658
80985	2	1946-08-30	1	1975-01-01	150	100	2	2	2015-07-16	5.2	7.34	1.99	1.29	5.06	151	1.51	61	88	102	1.59957	26.8	69	2015-07-16	2		2022-10-25	2658
80986	1	1942-12-29	2					2	2015-07-16	4.4	5.63	1.25	1.21	3.85	170.5	1.705	75.2	90	96	1.88721	25.9	73	2015-07-16	2		2022-10-25	2658
80987	1	1935-07-15	1	1985-01-01	180	100	1	2	2015-07-16	4.9	2.71	1.25	0.99	1.32	164.5	1.645	63	94	95	1.69669	23.3	80	2015-07-16	1	2	2019-06-03	1418
80988	2	1943-11-18	1	2014-01-01	160	80	1	2	2015-07-16	4.7	6.46	0.97	1.64	4.37	159	1.59	59.7	80.6	99	1.62381	23.6	72	2015-07-16	2		2022-10-25	2658
80989	1	1950-05-23	2					2	2015-07-16	6.2	4.06	1.92	1.04	2.29	168	1.68	72.8	99	98	1.84319	25.8	65	2015-07-16	2		2022-10-25	2658
80990	2	1948-09-08	2					2	2015-07-16	4.6	5.68	1.47	1.48	3.49	155.5	1.555	57.3	83	97.6	1.57323	23.7	67	2015-07-16	2		2022-10-25	2658
80991	1	1947-07-10	1	1995-01-01	180	110	1	2	2015-07-16	4.8	4.86	1.39	1.37	2.91	170.6	1.706	76.2	95	102.4	1.90027	26.2	68	2015-07-16	2		2022-10-25	2658
80992	1	1949-02-14	2					2	2015-07-16	4.1	4.38	1.62	1.16	2.52	167.5	1.675	59.3	80	88	1.66105	21.1	66	2015-07-16	2		2022-10-25	2658
80993	2	1950-08-29	1	1990-01-01	180	110	1	2	2015-07-16	5	6.6	1.55			155	1.55	62	90	100.8	1.63384	25.8	65	2015-07-16	2		2022-10-25	2658
80994	2	1948-02-03	1	2005-01-01	170	120	1	1	2015-07-16	5.4	5.47	0.99	1.28	3.93	155.5	1.555	69.7	93	102	1.73512	28.8	67	2015-07-16	2		2022-10-25	2658
80995	1	1946-11-28	2					2	2015-07-16	4.3	4.58	0.92	1.38	2.9	163	1.63	61.7	77	80.2	1.67142	23.2	69	2015-07-16	2		2022-10-25	2658
80996	2	1934-10-10	1	1970-01-01	170	100	1	2	2015-07-16						150.5	1.505	52.8	83.8	97	1.48571	23.3	81	2015-07-16	2		2022-10-25	2658
80997	2	1946-04-23	1	2012-01-01	153	90	1	2	2015-07-16	5.2	6.46	3.34	1.15	4.3	161.5	1.615	72.6	98	103	1.80469	27.8	69	2015-07-16	2		2022-10-25	2658
80998	2	1935-03-30	2					2	2015-07-16	5.5	6.21	0.94	2.01	3.53	138	1.38	46.4	78	93	1.33367	24.4	80	2015-07-16	2		2022-10-25	2658
80999	1	1938-07-17	1	1987-01-01	160	95	1	1	2015-07-16	7.3	3.72	2.51	0.73	2.09	166.5	1.665	67.2	84.2	95.2	1.76295	24.2	77	2015-07-16	2		2022-10-25	2658
81000	2	1932-10-30	1	2000-01-01	160	90	1	1	2015-07-16	5.4	5.55	1.89	1.04	3.63	156.5	1.565	60.5	92	97.4	1.62175	24.7	83	2015-07-16	2		2022-10-25	2658
81001	1	1936-07-21	1	1975-01-01	220	140	1	2	2015-07-16	4.9	4.45	1.01	1.67	2.59	162	1.62	57.2	83	93.2	1.60437	21.8	79	2015-07-16	2		2022-10-25	2658
81002	1	1948-02-26	2					2	2015-07-16	4.9	4.08	0.86	1.56	2.17	166	1.66	63	86.8	95.6	1.70441	22.9	67	2015-07-16	2		2022-10-25	2658
81003	1	1935-07-30	2					2	2015-07-16	3.7	4.92	1.18	1.39	3.24	157	1.57	45.3	63	80	1.40555	18.4	80	2015-07-16	2		2022-10-25	2658
81004	2	1938-12-04	2					1	2015-07-16	9.8	6.05	3.1	0.97	4	161.5	1.615	60.8	82	96	1.65153	23.3	77	2015-07-16	2		2022-10-25	2658
81005	2	1946-06-23	1	1995-01-01	160	110	1	2	2015-07-16	4.2	5.89	1.52	1.1	3.93	152.5	1.525	60.2	85	95.2	1.59692	25.9	69	2015-07-16	2		2022-10-25	2658
81006	2	1930-02-06	2					2	2015-07-16	5.3	4.42	1.37	1.4	2.62	144	1.44	48.5	91	96.4	1.39284	23.4	85	2015-07-16	1	3	2019-09-20	1527
81007	1	1949-12-02	1	1975-01-01	170	95	1	2	2015-07-16	4.4	3.85	1.12	1.1	2.26	168.5	1.685	60.7	73.2	92	1.68556	21.4	66	2015-07-16	2		2022-10-25	2658
81008	2	1930-11-11	2					2	2015-07-16	4.8	4.97	0.74	1.74	2.87	154	1.54	46.8	74.6	90	1.41492	19.7	85	2015-07-16	2		2022-10-25	2658
81009	1	1950-04-07	2					2	2015-07-16	5	3.93	0.97	1.24	2.17	168.8	1.688	58.7	72	86.2	1.65903	20.6	65	2015-07-16	2		2022-10-25	2658
81010	1	1933-08-01	2					2	2015-07-16	5.1	6.44	1.5	1.21	4.62	170	1.7	86.1	102	114.8	2.01639	29.8	82	2015-07-16	2		2022-10-25	2658
81011	2	1950-08-08	2					2	2015-07-16	4.1	4.87	1.49	1.6	2.71	163.5	1.635	54.6	76	90.6	1.57472	20.4	65	2015-07-16	2		2022-10-25	2658
81012	1	1940-02-09	2					1	2015-07-16	5.8	5.95	1.39	1.25	3.9	164	1.64	72.3	88	98.6	1.81485	26.9	75	2015-07-16	2		2022-10-25	2658
81013	2	1942-12-14	1	2000-01-01	150	100	1	2	2015-07-16	5.7	6.37	0.96	1.52	4.39	152	1.52	49.2	69	87.4	1.4413	21.3	73	2015-07-16	2		2022-10-25	2658
81014	2	1950-09-12	2					1	2015-07-16	8.4	5.83	1.64	1.34	3.64	167	1.67	84.2	103	110.4	1.97635	30.2	65	2015-07-16	2		2022-10-25	2658
81015	1	1938-06-03	1	2005-01-01	160	100	1	2	2015-07-16	6.5	4.91	1.05	1.37	3.11	174	1.74	65	79	87.8	1.77247	21.5	77	2015-07-16	2		2022-10-25	2658
81016	1	1936-04-11	2					1	2015-07-16	5.2	3.6	1.06	1.17	2.08	166.5	1.665	71.4	92	96.4	1.81721	25.8	79	2015-07-16	1	4	2020-04-18	1738
81017	2	1941-05-27	1	2011-01-01	190	100	2	2	2015-07-16	4.7	5.13	2.01	1.14	3.25	161	1.61	59.6	83	91	1.63262	23	74	2015-07-16	2		2022-10-25	2658
81018	2	1950-04-14	1	1970-01-01	160	100	1	2	2015-07-16	5.3	5.07	1.07	1.61	2.89	165.5	1.655	68.4	89	100	1.77327	25	65	2015-07-16	2		2022-10-25	2658
81019	1	1950-08-18	1	2013-01-01	160	90	1	2	2015-07-16	5.7	4.92	2.7	0.92	3.02	165.5	1.655	87.2	107.2	110.8	2.00219	31.8	65	2015-07-16	2		2022-10-25	2658
81020	1	1947-01-10	1	2013-01-01	160	110	1	1	2015-07-16	7.5	6.64	2.34	1.11	4.36	165	1.65	80.1	108	105.8	1.91605	29.4	68	2015-07-16	1	3	2021-12-01	2330
81021	2	1950-06-12	2					2	2015-07-16	4.5	5.24	1.52	1.4	3.39	161	1.61	53.4	74	89.8	1.54537	20.6	65	2015-07-16	2		2022-10-25	2658
81022	1	1945-02-28	2					1	2015-07-16	4.6	4.24	0.73	1.5	2.47	160.5	1.605	67	88	97.8	1.72832	26	70	2015-07-16	2		2022-10-25	2658
81023	1	1948-01-19	2					2	2015-07-16	4.9	4.7	0.96	1.05	3.22	167	1.67	53.2	78.8	90	1.57095	19.1	67	2015-07-16	2		2022-10-25	2658
81024	2	1950-01-21	2					2	2015-07-16	4.6	7.28	1.3	1.93	4.87	146.5	1.465	51.6	77	88.8	1.44908	24	65	2015-07-16	2		2022-10-25	2658
81025	2	1942-04-02	1	1965-01-01	180	100	1	2	2015-07-17	4.5	6.59	1.88	1.8	3.82	151	1.51	69.5	87.4	108.6	1.70738	30.5	73	2015-07-17	2		2022-10-25	2657
81026	2	1947-09-06	2					2	2015-07-17	6.2	6.18	1.5	1.12	3.82	161.5	1.615	77.4	99	110	1.8634	29.7	68	2015-07-17	2		2022-10-25	2657
81027	1	1943-09-08	2					2	2015-07-17	4.8	5.85	2	1.17	3.72	169.5	1.695	80.3	99	101	1.94443	27.9	72	2015-07-17	2		2022-10-25	2657
81028	2	2028-09-08	1	1952-01-01	160	100	1	2	2015-07-17	4.2	6.35	1.82	1.22	4.11	152.5	1.525	59.6	97	103	1.58894	25.6	87	2015-07-17	2		2022-10-25	2657
81029	2	1950-08-12	1	1995-01-01	180	105	1	2	2015-07-17	4.6	5.7	2	1.37	3.45	161	1.61	63.1	97	110	1.67987	24.3	65	2015-07-17	2		2022-10-25	2657
81030	2	1945-06-11	1	1993-01-01	170	100	1	1	2015-07-17	5.8	5.26	1.47	1.16	3.14	155.5	1.555	74.2	104	113	1.79026	30.7	70	2015-07-17	2		2022-10-25	2657
81031	2	1949-03-15	1					2	2015-07-17	5.5	6.15	0.82	1.18	4.24	157	1.57	61.5	88	96.2	1.63771	25	66	2015-07-17	2		2022-10-25	2657
81032	2	1948-08-28	2					2	2015-07-17	4.7	4.25	1.49	1.24	2.49	156.5	1.565	83	99	106.8	1.89952	33.9	67	2015-07-17	2		2022-10-25	2657
81033	2	1949-01-26	1	1985-01-01	170	100	1	2	2015-07-17	5.2	4.09	0.9	1.44	2.46	161	1.61	50.1	70	88	1.49686	19.3	66	2015-07-17	2		2022-10-25	2657
81034	1	1939-02-11	1	1985-01-01	160	120	1	2	2015-07-17	5.5	4.56	1.19	1.17	2.92	175	1.75	96.8	103	117.4	2.16923	31.6	76	2015-07-17	2		2022-10-25	2657
81035	2	1939-12-28	1	2007-01-01	160	70	1	1	2015-07-17	8	7.2	1.35	1.64	4.67	153.5	1.535	51.3	74.4	92.8	1.47898	21.8	76	2015-07-17	2		2022-10-25	2657
81036	1	1936-12-22	2					2	2015-07-17	4.4	4.45	0.91	1.1	2.71	153	1.53	50	75.8	84.8	1.45774	21.4	79	2015-07-17	1	4	2019-09-03	1509
81037	1	1934-09-29	1	1964-01-01	200	100	1	1	2015-07-17	8.1	5.18	1.35	1.44	3.13	174	1.74	76.2	101	108.6	1.91911	25.2	81	2015-07-17	2		2022-10-25	2657
81038	1	1941-01-22	1	2005-01-01	190	90	1	2	2015-07-17	5	5.71	1.69	1.14	3.47	165.5	1.655	76.5	108.4	111	1.87533	27.9	74	2015-07-17	2		2022-10-25	2657
81039	1	1950-05-31	2					2	2015-07-17	4.7	5.11	1.08	1.41	2.96	166.5	1.665	50.6	69	80.8	1.52979	18.3	65	2015-07-17	2		2022-10-25	2657
81040	2	1949-09-20	2					2	2015-07-17	5.4	7.76	1.4	1.39	5.43	161.5	1.615	53.3	74.2	92.6	1.54632	20.4	66	2015-07-17	2		2022-10-25	2657
81041	1	1949-06-16	1	1995-01-01	164	110	1	2	2015-07-17	5.2	4.88	1.58	0.69	3.3	170	1.7	82.8	106	116	1.97737	28.7	66	2015-07-17	2		2022-10-25	2657
81042	2	1949-12-22	1	2005-01-01	160	90	1	2	2015-07-17	4.7	5.72	1.16	1.41	3.63	159.5	1.595	69.5	87	107.4	1.75478	27.3	66	2015-07-17	2		2022-10-25	2657
81043	2	1944-07-25	1	2011-01-01	170	140	1	2	2015-07-17	5.1	3.54	2.96	0.81	1.42	158	1.58	57.9	82.2	96.8	1.5941	23.2	71	2015-07-17	2		2022-10-25	2657
81044	2	1947-09-19	2					2	2015-07-17	4.4	4.63	3.39	0.86	2.33	157.5	1.575	59.8	80	98.8	1.61748	24.1	68	2015-07-17	2		2022-10-25	2657
81045	1	1940-05-06	2					2	2015-07-17	4.3	3.15	1.15	1.38	1.35	161.5	1.615	57.8	78	90.6	1.61027	22.2	75	2015-07-17	2		2022-10-25	2657
81046	2	1949-05-04	1	2010-01-01	200	90	1	1	2015-07-17	10.2	4.31	3.66	1.04	2.13	150.5	1.505	55.2	87.6	93.6	1.5191	24.4	66	2015-07-17	2		2022-10-25	2657
81047	1	1949-05-13	1	2000-01-01	180	95	1	1	2015-07-17	5.3	3.71	0.69	1.1	2.19	166.5	1.665	64.5	80	86.6	1.72717	23.3	66	2015-07-17
81048	2	1942-09-29	1	1995-01-01	150	95	1	2	2015-07-17	5.6	5.47	1.62	1	3.67	159	1.59	61	83	88.4	1.64139	24.1	73	2015-07-17	2		2022-10-25	2657
81049	1	1950-08-08	2					2	2015-07-17	5.1	4.68	1.3	1.56	2.42	161	1.61	52.6	78	88.8	1.53375	20.3	65	2015-07-17	2		2022-10-25	2657
81050	2	1948-01-02	1	2001-01-01	160	110	1	1	2015-07-17	6.2	5.16	1.54	1.44	3.02	157.5	1.575	55.4	81	92.4	1.55684	22.3	67	2015-07-17	1	2	2016-01-06	173
81051	2	1948-03-20	1	2011-01-01	155	95	1	2	2015-07-17	5.7	5.48	2.66	1.04	3.46	155.5	1.555	51.4	86.8	89.4	1.49003	21.3	67	2015-07-17	2		2022-10-25	2657
81052	2	1938-12-19	1	1998-01-01	160	80	1	1	2015-07-17	5.8	3.44	1.85	0.81	1.86	151	1.51	76.3	99.6	116.2	1.78896	33.5	77	2015-07-17	2		2022-10-25	2657
81053	1	1948-06-28	1	2005-01-01	199	160	1	2	2015-07-17	4.7	4.81	1.33	1	3.15	166	1.66	68.9	82.2	98	1.78243	25	67	2015-07-17	2		2022-10-25	2657
81054	2	1948-08-23	1	1998-01-01	130	100	1	2	2015-07-17	5.6	5.65	1.53	1.34	3.54	150	1.5	58.7	86	98.2	1.56392	26.1	67	2015-07-17	2		2022-10-25	2657
81055	1	1949-03-03	1	1985-01-01	180	110	1	1	2015-07-17	8.7	5.39	2.38	1.06	3.32	168	1.68	88.8	105	112	2.03568	31.5	66	2015-07-17	2		2022-10-25	2657
81056	1	1943-11-13	1	1972-01-01	180	105	1	2	2015-07-17	6.4	5.98	2.67	1.19	3.96	163	1.63	51.5	78.4	84.2	1.52703	19.4	72	2015-07-17	2		2022-10-25	2657
81057	1	1945-06-20	1	1990-01-01	180	100	1	2	2015-07-17	4.6	3.54	0.78	1.04	2.29	172	1.72	77.8	96.8	105.4	1.92798	26.3	70	2015-07-17	2		2022-10-25	2657
81058	2	1949-06-28	1	2000-01-01	170	70	1	2	2015-07-17	5.7	6.1	1.29	1.64	3.81	152.5	1.525	57.1	84	95.2	1.55526	24.6	66	2015-07-17	2		2022-10-25	2657
81059	1	1946-01-25	1	2004-01-01	210	110	1	2	2015-07-17						171	1.71	64.1	82.4	94	1.74492	21.9	69	2015-07-17	1	1	2021-11-07	2305
81060	2	1949-05-05	2					2	2015-07-17	5.5	6.47	1.54	1.04	4.49	153.5	1.535	42.8	65.8	85	1.35091	18.2	66	2015-07-17	2		2022-10-25	2657
81061	2	1950-02-19	1	1995-01-01	145	90	1	1	2015-07-17	7.5	3.89	1.05	1.46	1.96	167	1.67	63.8	89.6	101.4	1.72035	22.9	65	2015-07-17	2		2022-10-25	2657
81062	2	1932-10-06	2					2	2015-07-17	4.5	5.38	1.34	1.31	3.62	149	1.49	60.9	92	102.8	1.58763	27.4	83	2015-07-17	2		2022-10-25	2657
81063	2	1947-12-01	2					2	2015-07-17	8.3	4.86	1.59	1.14	3.11	141	1.41	49	80.4	93.4	1.38534	24.6	68	2015-07-17	2		2022-10-25	2657
81064	2	1947-12-16	1	2005-01-01	150	80	1	2	2015-07-17	5.2	7.57	1.13	1.43	5.25	158	1.58	61.1	83.8	98.8	1.63756	24.5	68	2015-07-17	2		2022-10-25	2657
81065	1	1939-09-27	1	2005-01-01	180	100	1	2	2015-07-17	4.9	5.84	0.84	1.5	3.87	169.5	1.695	62.5	84	91	1.71543	21.8	76	2015-07-17	1	3	2019-04-20	1373
81066	2	1935-01-22	1	2011-01-01	160	90	1	1	2015-07-17	6.3	7.03	2.3	1.24	4.66	156.5	1.565	64.9	96	105	1.67969	26.5	80	2015-07-17	1	3	2021-07-03	2178
81067	1	1939-11-28	2					2	2015-07-17	4.9	5.19	1.82	0.86	3.37	161	1.61	53.1	79	90	1.54102	20.5	76	2015-07-17	2		2022-10-25	2657
81068	1	1934-06-15	1	2013-01-01	160	90	2	2	2015-07-20	4.9	4.19	0.74	0.92	3	171	1.71	95	112	112.4	2.12426	32.5	81	2015-07-20	2		2022-10-25	2654
81069	2	2029-02-25	2					2	2015-07-20	4	5.14	1.09	1.58	3.26	142.5	1.425	66.6	99.2	110.8	1.62365	32.8	86	2015-07-20	2		2022-10-25	2654
81070	1	1947-10-24	2					2	2015-07-20	4.2	3.97	0.68	1.46	2.26	168.5	1.685	71	91.2	99.2	1.82296	25	68	2015-07-20	2		2022-10-25	2654
81071	1	1945-06-30	1	1995-01-01	180	110	1	2	2015-07-20	6.6	4.48	2.71	0.99	2.66	160	1.6	72.2	95	101	1.79134	28.2	70	2015-07-20	2		2022-10-25	2654
81072	1	1940-11-24	2					2	2015-07-20	5.1	4.49	1.49	1.23	2.76	163	1.63	57.3	76	93.4	1.61072	21.6	75	2015-07-20	2		2022-10-25	2654
81073	1	1938-05-12	2					2	2015-07-20	4.1	3.77	1.09	1.1	2.54	157	1.57	60.8	85.8	95.6	1.62836	24.7	77	2015-07-20	2		2022-10-25	2654
81074	2	1950-11-30	1	1977-01-01	200	170	1	2	2015-07-20	3.8	4.64	1.35	1.29	2.81	160	1.6	54.4	82	93.4	1.55492	21.3	65	2015-07-20	2		2022-10-25	2654
81075	2	1942-11-22	2					2	2015-07-20	5.4	6.31	1.13	1.9	4.04	154	1.54	60.2	88	102.8	1.60475	25.4	73	2015-07-20	2		2022-10-25	2654
81076	1	1944-11-18	1	2000-01-01	180	140	1	2	2015-07-20	6.4	5.03	0.9	1.69	3.02	157	1.57	59.3	84	96	1.60815	24.1	71	2015-07-20	2		2022-10-25	2654
81077	2	1948-01-07	1	2000-01-01	140	100	1	2	2015-07-20	4.6	4.95	1.25	1.28	3.29	156	1.56	61.3	92	102	1.62983	25.2	67	2015-07-20	2		2022-10-25	2654
81078	1	1949-10-06	2					2	2015-07-20	4.4	3.48	0.76	1.57	1.71	159	1.59	40.7	62	77	1.34074	16.1	66	2015-07-20	2		2022-10-25	2654
81079	2	1949-11-23	2					2	2015-07-20		4.72	0.46	2.18	2.43	150.5	1.505	49.1	75	89	1.43271	21.7	66	2015-07-20	2		2022-10-25	2654
81080	2	1947-09-28	1	2013-01-01	150	95	2	1	2015-07-20	5.7	6.42	1.42	1.29	4.42	158	1.58	75.9	100	110	1.82515	30.4	68	2015-07-20	2		2022-10-25	2654
81081	1	1950-10-30	2					2	2015-07-20	4.4	4.25	1.18	1.1	2.66	163	1.63	69.4	79	91	1.77265	26.1	65	2015-07-20	2		2022-10-25	2654
81082	1	1942-12-17	2					2	2015-07-20	5.3	4.55	1.52	1.85	2.2	167	1.67	59.5	77	91	1.66137	21.3	73	2015-07-20	2		2022-10-25	2654
81083	1	1950-01-01	2					2	2015-07-20	5.7	4.56	0.62	1.35	3.19	168.5	1.685	63.7	76	91	1.72671	22.4	65	2015-07-20	2		2022-10-25	2654
81084	1	1943-01-25	2					2	2015-07-20	4.6	4.25	1.77	1.48	2.58	171.5	1.715	63	82	89.4	1.73241	21.4	72	2015-07-20	2		2022-10-25	2654
81085	1	1942-10-30	1	2011-01-01	160	90	1	2	2015-07-20	4.8	4.56	1.51	1.08	2.99	163	1.63	70.2	96	102	1.78283	26.4	73	2015-07-20	2		2022-10-25	2654
81086	2	1946-04-13	1	1975-01-01	130	110	1	2	2015-07-20	5.2	4.6	1.89	1.39	2.61	157.5	1.575	59.6	80.6	99	1.61478	24	69	2015-07-20	1	2	2019-07-19	1460
81087	2	1947-01-28	1	2011-01-01	160	90	1	2	2015-07-20	5.1	3.5	1.21	1.22	1.75	160	1.6	60.4	83.6	98	1.63843	23.6	68	2015-07-20	2		2022-10-25	2654
81088	1	1941-12-18	1	1990-01-01	180	100	1	1	2015-07-20	3.9	6	1.49	1.52	3.81	165	1.65	74	96	106	1.84165	27.2	74	2015-07-20	2		2022-10-25	2654
81089	2	1948-08-01	2					2	2015-07-20	5.9	4.65	1.15	1.77	2.46	155	1.55	70	101	108	1.73606	29.1	67	2015-07-20	2		2022-10-25	2654
81090	2	1949-05-03	2					2	2015-07-20	5.3	6.2	1.88	1.48	4.16	158	1.58	59.5	84	93	1.61598	23.8	66	2015-07-20	2		2022-10-25	2654
81091	1	1949-05-25	1	1990-01-01	150	95	1	1	2015-07-20	6.7	3.12	0.76	1.01	2.04	158	1.58	62.7	86	94.4	1.65887	25.1	66	2015-07-20	2		2022-10-25	2654
81092	2	1949-12-13	1	2012-01-01	168	90	1	2	2015-07-20	5.3	5.89	2.8	1.1	3.84	162.5	1.625	67	84	101	1.73905	25.4	66	2015-07-20	2		2022-10-25	2654
81093	1	1941-02-11	1	2013-01-01	160	100	1	2	2015-07-20	4.4	3.91	1	1.26	2.29	161	1.61	65.2	94	95	1.7076	25.2	74	2015-07-20	2		2022-10-25	2654
81094	1	1949-03-04	1	1975-01-01	150	90	1	1	2015-07-20	9.3	4.04	1.18	1.36	2.27	165	1.65	59.8	80	89	1.65555	22	66	2015-07-20	2		2022-10-25	2654
81095	2	1936-08-23	2					1	2015-07-20	7.7	4.41	2.18	0.99	2.51	150.5	1.505	61.9	89	98	1.60865	27.3	79	2015-07-20	2		2022-10-25	2654
81096	2	1940-02-20	2					2	2015-07-20	4.3	5.06	1.23	1.01	3.38	154.5	1.545	63.2	89	102.6	1.64692	26.5	75	2015-07-20	2		2022-10-25	2654
81097	2	1949-09-07	2					2	2015-07-20	4.7	6.7	2.13	1.14	4.88	159.5	1.595	49.4	70	88	1.47942	19.4	66	2015-07-20	2		2022-10-25	2654
81098	2	1945-07-25	1	2010-01-01	160	98	1	1	2015-07-20	6.2	5.51	1.74	1.2	3.81	158.5	1.585	65.6	89	101	1.69948	26.1	70	2015-07-20	2		2022-10-25	2654
81099	2	1943-05-20	1	2000-01-01	160	90	1	2	2015-07-20	6.1	5.66	1.81	1.6	3.98	142	1.42	49.6	80	97	1.39873	24.6	72	2015-07-20	2		2022-10-25	2654
81100	1	1948-05-29	2	2005-01-01	150	105	1	1	2015-07-20	9.9	8.58	3.21	1.35	5.78	177	1.77	81.7	93	100	2.00422	26.1	67	2015-07-20	2		2022-10-25	2654
81101	2	1942-11-03	2					2	2015-07-20	4.8	7.77	2.04	1.23	5.65	152.5	1.525	53.8	82.4	99.8	1.50964	23.1	73	2015-07-20	2		2022-10-25	2654
81102	2	1949-02-20	1	1985-01-01	170	105	1	2	2015-07-20	5.4	5.06	1.52	1.22	3.52	164	1.64	76.8	100	109	1.87047	28.6	66	2015-07-20	2		2022-10-25	2654
81103	2	1945-05-18	1	1995-01-01	190	110	1	1	2015-07-20	9.8	5.34	1.7	1.07	3.95	154.5	1.545	58.4	89	91	1.58314	24.5	70	2015-07-20	2		2022-10-25	2654
81104	2	1946-12-11	2					2	2015-07-20	5	6.24	1.18	1.46	4.26	152	1.52	53.2	83.2	94.6	1.49874	23	69	2015-07-20	2		2022-10-25	2654
81105	2	1944-05-08	2					2	2015-07-20	5.4	5.65	1.18	1.5	3.71	154.5	1.545	54.1	75	92	1.52374	22.7	71	2015-07-20	2		2022-10-25	2654
81106	2	1931-10-01	1	2014-01-01	160	90	2	1	2015-07-20	7.9	4.3	1.4	1	2.77	145	1.45	46.2	87	92	1.36412	22	84	2015-07-20	2		2022-10-25	2654
81107	1	1949-01-15	2					2	2015-07-20	5.4	6.66	1.75	1.39	4.72	167.5	1.675	59.3	87	92	1.66105	21.1	66	2015-07-20	2		2022-10-25	2654
81108	1	1946-03-21	2					2	2015-07-20	5	4.26	0.53	1.91	2.15	163	1.63	57.8	83.2	88.2	1.61773	21.8	69	2015-07-20	2		2022-10-25	2654
81109	2	1941-03-15	2					2	2015-07-21	5.2	5.29	0.76	1.73	3.11	159	1.59	66.7	58	100	1.71637	26.4	74	2015-07-21	2		2022-10-25	2653
81110	2	1948-07-16	2					2	2015-07-21	4.8	3.57	1.6	0.8	2.25	140	1.4	36.6	70	76	1.19304	18.7	67	2015-07-21	2		2022-10-25	2653
81111	2	1944-02-27	2					2	2015-07-21	4.5	3.44	1.17	1.39	1.65	159	1.59	48.7	78	94	1.4666	19.3	71	2015-07-21	2		2022-10-25	2653
81112	2	1944-09-25	2					2	2015-07-21	4.8	5.62	1.3	1.37	3.71	156	1.56	58.3	84	100	1.58944	24	71	2015-07-21	2		2022-10-25	2653
81113	1	1949-10-04	2					2	2015-07-21	4.8	3.95	1.33	0.82	2.6	165.5	1.655	56	84	94	1.60451	20.4	66	2015-07-21	1	3	2020-01-17	1641
81114	2	1939-10-20	2					2	2015-07-21	4.7	5.03	1.84	1.03	3.32	151	1.51	54	84	92	1.50499	23.7	76	2015-07-21	1	3	2019-01-24	1283
81115	1	1936-07-28	2					2	2015-07-21	5	6.12	1.11	1.51	4.01	165	1.65	57.1	76	92	1.61774	21	79	2015-07-21	2		2022-10-25	2653
81116	1	1949-06-17	1	2011-01-01	140	80	1	1	2015-07-21	10.2	3.92	1.24	0.81	2.84	166	1.66	78.9	96	102	1.9074	28.6	66	2015-07-21	1	4	2018-06-17	1062
81117	1	1948-05-30	1	2009-01-01	190	160	1	1	2015-07-21	7.3	4.16	1.63	1.21	2.48	165.5	1.655	78.2	99	103	1.89606	28.6	67	2015-07-21	2		2022-10-25	2653
81118	1	1945-10-10	2					2	2015-07-21	4.6	4.8	1	1.27	3.2	167	1.67	67.6	90	96	1.77084	24.2	70	2015-07-21	2		2022-10-25	2653
81119	1	1946-07-24	2					1	2015-07-21	7.6	5.54	1.92	1.32	3.49	175.5	1.755	75	94	102	1.91213	24.4	69	2015-07-21	2		2022-10-25	2653
81120	2	1948-03-13	2					1	2015-07-21	7.2	4.3	1.7	1.13	2.59	161	1.61	61.4	88	99	1.65709	23.7	67	2015-07-21	2		2022-10-25	2653
81121	1	1943-02-19	1	2005-01-01	185	75	1	2	2015-07-21	4.4	4.91	0.8	1.24	3.15	164.5	1.645	60	79	93	1.6558	22.2	72	2015-07-21	2		2022-10-25	2653
81122	2	1947-03-15	1	2007-01-01	145	80	1	1	2015-07-21	5.7	5.44	1.16	1.65	3.33	156	1.56	53.8	78	91.8	1.52687	22.1	68	2015-07-21	2		2022-10-25	2653
81123	1	1948-04-20	2					2	2015-07-21	6.4	4.4	2.86	0.79	2.57	169	1.69	73	96.4	100	1.8512	25.6	67	2015-07-21	1	2	2022-02-18	2404
81124	2	1948-12-29	1	2005-01-01	185	90	1	2	2015-07-21	5.5	4.59	1.41	1.43	2.73	154	1.54	67	89	103	1.69296	28.3	67	2015-07-21	2		2022-10-25	2653
81125	1	1948-03-29	2					2	2015-07-21	4.8	4.68	0.71	1.71	2.79	163	1.63	56.6	73	91	1.60085	21.3	67	2015-07-21	2		2022-10-25	2653
81126	2	1938-09-12	2					1	2015-07-21	4.8	5.62	1.4	1.06	3.98	156.5	1.565	70.2	98	103	1.74693	28.7	77	2015-07-21	2		2022-10-25	2653
81127	2	1939-03-08	2					2	2015-07-21	5	4.27	1	1.44	2.51	160.5	1.605	63.4	94	105	1.68124	24.6	76	2015-07-21	2		2022-10-25	2653
81128	2	1944-03-04	2					2	2015-07-21	5.3	4.53	1.27	0.85	3.24	155.5	1.555	59.9	87	98.8	1.60852	24.8	71	2015-07-21	2		2022-10-25	2653
81129	2	1948-03-24	2					2	2015-07-21	4.6	6.39	1.95	1.36	4.26	160	1.6	71	97	105	1.77639	27.7	67	2015-07-21	2		2022-10-25	2653
81130	2	1948-12-04	2					2	2015-07-21	5.1	7.55	1.8	2.16	4.68	152	1.52	44.5	72	88.6	1.37073	19.3	67	2015-07-21	2		2022-10-25	2653
81131	1	1941-10-28	2					2	2015-07-21	5.4	4.23	0.89	1.05	2.79	163	1.63	48.6	70	86	1.48341	18.3	74	2015-07-21	2		2022-10-25	2653
81132	2	1951-04-03	2					2	2015-07-21	7.9	4.38	2.56	0.86	2.54	154	1.54	57.1	84	91	1.56289	24.1	64	2015-07-21	2		2022-10-25	2653
81133	1	1947-11-18	1	2000-01-01	180	110	1	2	2015-07-21	4.8	4.91	2.01	1.01	3.08	165	1.65	63.6	88	92	1.70734	23.4	68	2015-07-21	2		2022-10-25	2653
81134	2	1947-12-12	2					1	2015-07-21	24.9	5.41	1.31	1.34	3.57	153	1.53	47.2	72	88	1.41633	20.2	68	2015-07-21	2		2022-10-25	2653
81135	1	1947-12-31	2					2	2015-07-21	5.7	4.9	1.36	1.29	3.01	168	1.68	64.2	84	95	1.7309	22.7	68	2015-07-21	2		2022-10-25	2653
81136	2	1951-03-17	2					2	2015-07-21	6.1	4.6	1.44	1.39	2.62	163	1.63	59.2	75	95.8	1.63721	22.3	64	2015-07-21	2		2022-10-25	2653
81137	1	1948-07-17	2					2	2015-07-21	7.4	6.83	3.33	1.1	4.79	177	1.77	77.5	84	98	1.95203	24.7	67	2015-07-21	2		2022-10-25	2653
81138	1	1949-06-24	2					2	2015-07-21	5.2	4.24	0.67	1.88	2.11	165.5	1.655	64.4	88	97	1.72064	23.5	66	2015-07-21	2		2022-10-25	2653
81139	2	1947-05-20	1	2010-01-01	200	120	1	2	2015-07-21	7.6	5.05	1.43	1.39	3.08	148	1.48	66.8	98	108	1.65717	30.5	68	2015-07-21	2		2022-10-25	2653
81140	1	1937-01-29	1	2005-01-01	160	90	1	2	2015-07-21	4.7	4.78	1.47	1.14	3.16	164	1.64	61.4	82.4	96	1.67246	22.8	78	2015-07-21	2		2022-10-25	2653
81141	2	1949-09-26	2					2	2015-07-21	6.6	4.9	2.41	0.9	2.96	165	1.65	76.8	101	106.6	1.87617	28.2	66	2015-07-21	2		2022-10-25	2653
81142	1	1944-03-25	1	1998-01-01	160	90	1	1	2015-07-21	13.7	4.45	1.5	0.94	2.85	166	1.66	67	91	97.6	1.75768	24.3	71	2015-07-21	2		2022-10-25	2653
81143	2	1946-10-23	2					2	2015-07-21	4.9	5.79	2.32	1.29	3.62	146.5	1.465	39	65.6	82	1.25979	18.2	69	2015-07-21	1	4	2020-01-26	1650
81144	1	1944-02-20	2					2	2015-07-21	5.3	4.43	0.62	1.38	2.74	167	1.67	62.9	83	95	1.70817	22.6	71	2015-07-21	2		2022-10-25	2653
81145	1	1947-09-25	1	2015-01-01	170	100	2	2	2015-07-21	5.7	3.98	0.77	1.15	2.42	158.5	1.585	59.7	86	97	1.62125	23.8	68	2015-07-21	2		2022-10-25	2653
81146	2	1945-01-27	2					1	2015-07-21	7.2	6.23	1.22	1.25	4.73	160	1.6	56.2	74	90.4	1.58044	22	70	2015-07-21	2		2022-10-25	2653
81147	1	1934-02-01	1	2010-01-01	150	90	1	2	2015-07-22	4.5	6.18	1.88	1.17	4.2	162.5	1.625	61.3	85	94	1.66343	23.2	81	2015-07-22	1	3	2021-02-09	2029
81148	2	1941-05-13	1	1995-01-01	180	110	1	2	2015-07-22	4.4	5.45	2.11	1.43	3.32	158	1.58	56.4	82.8	97.4	1.57332	22.6	74	2015-07-22	2		2022-10-25	2652
81149	1	1936-06-15	1	1970-01-01	185	90	1	2	2015-07-22	4.6	6.49	1.45	2.12	3.91	172	1.72	71.3	91	99	1.84569	24.1	79	2015-07-22	2		2022-10-25	2652
81150	2	1942-06-02	2					2	2015-07-22	5.8	4.34	0.81	1.5	2.52	149.5	1.495	47.8	76	89.2	1.40891	21.4	73	2015-07-22	2		2022-10-25	2652
81151	1	1944-09-10	2					2	2015-07-22	5.9	4.1	1.15	1.07	2.75	165	1.65	63.2	83.4	96	1.70196	23.2	71	2015-07-22	2		2022-10-25	2652
81152	2	1935-01-02	2					1	2015-07-22	7.6	5.44	2.43	1.03	3.41	157.5	1.575	60.9	87.4	100.4	1.63229	24.6	80	2015-07-22	2		2022-10-25	2652
81153	2	2026-10-06	2					1	2015-07-22	9.8	4.23	0.7	1.69	2.33	142	1.42	49.2	85	96	1.39308	24.4	89	2015-07-22	1	4	2020-10-24	1921
81154	2	1943-06-08	2					2	2015-07-22	5	5.21	2.01	1.08	3.27	153	1.53	59.1	89	96	1.58485	25.2	72	2015-07-22	2		2022-10-25	2652
81155	2	1938-01-25	2					2	2015-07-22	4.6	5.9	2.89	1.28	3.77	156	1.56	55.4	78	98.4	1.54941	22.8	77	2015-07-22	2		2022-10-25	2652
81156	2	1950-03-12	1	2001-01-01	150	90	1	2	2015-07-22	5	6.17	0.96	1.55	4.37	156	1.56	62.3	85.8	100.4	1.64307	25.6	65	2015-07-22	2		2022-10-25	2652
81157	1	1946-07-10	2					2	2015-07-22	5.3	5.37	4.79	0.95	2.62	171	1.71	64.1	89	94	1.74492	21.9	69	2015-07-22	2		2022-10-25	2652
81158	2	1934-09-06	1	2011-01-01	160	90	1	2	2015-07-22	4.8	4.87	0.88	1.72	2.99	150.5	1.505	66.2	97.8	113	1.66359	29.2	81	2015-07-22	1	3	2018-04-05	988
81159	1	1945-08-29	1	1965-01-01	170	100	1	2	2015-07-22	5.4	4.71	1.06	1.15	3.26	163	1.63	70.7	89.4	99	1.78917	26.6	70	2015-07-22	2		2022-10-25	2652
81160	1	1938-07-30	2					2	2015-07-22	4.7	5.24	1.04	1.97	2.9	167	1.67	43.5	64.8	83.2	1.42053	15.6	77	2015-07-22	1	4	2016-02-17	210
81161	2	1944-04-09	1	2005-01-01	140	90	1	2	2015-07-22	5.5	4.85	1.05	2.25	2.3	150.5	1.505	39.3	72.4	81.2	1.28178	17.4	71	2015-07-22	2		2022-10-25	2652
81162	1	1949-03-07	2					2	2015-07-22	5	6.5	2.01	1.25	4.43	167	1.67	61.2	81.8	90	1.68493	21.9	66	2015-07-22	2		2022-10-25	2652
81163	1	1948-03-12	2					2	2015-07-22	5.5	3.46	1.07	0.86	2.22	168.5	1.685	61.4	84	92.4	1.69525	21.6	67	2015-07-22	2		2022-10-25	2652
81164	2	1947-02-09	1	1977-01-01	160	100	1	2	2015-07-22	5.7	6.44	1.31	1.43	4.48	148.5	1.485	51.7	82	93	1.46035	23.4	68	2015-07-22	2		2022-10-25	2652
81165	1	1949-05-24	1	2012-01-01	180	100	1	2	2015-07-22	6.5	5.04	1.18	0.92	3.83	172	1.72	83.1	95.2	108	1.99257	28.1	66	2015-07-22	2		2022-10-25	2652
81166	2	1945-08-14	2					2	2015-07-22	4.7	5.17	0.54	2.29	2.62	156.5	1.565	51.8	72.6	96	1.50062	21.1	70	2015-07-22	2		2022-10-25	2652
81167	1	1947-08-04	1	2000-01-01	150	100	1	1	2015-07-22	11	6.27	1.6	1.21	4.52	167	1.67	55.6	77	89.2	1.606	19.9	68	2015-07-22	2		2022-10-25	2652
81168	1	1945-12-23	2					2	2015-07-22	5.9	5.55	1.5	1.18	4.03	154.5	1.545	63.3	88	92.4	1.64822	26.5	70	2015-07-22	2		2022-10-25	2652
81169	2	1940-01-11	2					2	2015-07-22	4.4	5.36	2.44	1.26	3.32	153.5	1.535	55.7	82.4	102	1.5411	23.6	75	2015-07-22	2		2022-10-25	2652
81170	1	1950-02-27	1	2010-01-01	145	95	1	2	2015-07-22	6.1	6.23	5.66	1.45	2.97	166	1.66	70.3	93	96	1.80045	25.5	65	2015-07-22	2		2022-10-25	2652
81171	2	1949-10-12	2					2	2015-07-22	5.3	5.02	0.52	1.65	3.15	170	1.7	64.3	88	97.2	1.74252	22.2	66	2015-07-22	2		2022-10-25	2652
81172	2	1945-09-13	2					2	2015-07-22	4.1	5.07	0.84	1.67	3.08	155	1.55	48.1	73	89	1.43909	20	70	2015-07-22	1	4	2017-10-24	825
81173	1	1947-03-02	2					2	2015-07-22	5.1	4.59	0.66	2.03	2.39	172.5	1.725	67.6	83	94.4	1.79977	22.7	68	2015-07-22	2		2022-10-25	2652
81174	1	1946-11-20	1	1966-01-01	200	170	1	2	2015-07-22	4.4	6.62	3.51	0.92	4.33	166.5	1.665	61.4	85	93	1.68516	22.1	69	2015-07-22
81175	1	1949-01-03	2					1	2015-07-22	9.3	7.57	1.34	1.45	5.63	172	1.72	79.3	107	101	1.94648	26.8	66	2015-07-22	2		2022-10-25	2652
81176	2	1946-05-25	1	2000-01-01	145	95	1	2	2015-07-22	5.4	5	1.84	1.49	2.97	156	1.56	55	84	97	1.5438	22.6	69	2015-07-22	2		2022-10-25	2652
81177	2	2022-10-10	1	1995-01-01	140	90	1	2	2015-07-22	5.3	5.22	1.3	2.21	2.87	147	1.47	61.1	100	102	1.57953	28.3	93	2015-07-22	1	3	2021-11-07	2300
81178	1	1937-06-04	1	1995-01-01	170	100	1	2	2015-07-22	8.8	6.09	2.23	1.16	4.22	169.5	1.695	68.9	93	99	1.80112	24	78	2015-07-22	1	3	2018-12-31	1258
81179	2	1941-09-08	2					2	2015-07-22	9.2	6.2	2.35	0.95	4.32	156.5	1.565	65.1	99	102	1.68227	26.6	74	2015-07-22	2		2022-10-25	2652
81180	2	1932-06-15	1	1995-01-01	190	80	1	2	2015-07-23	5.1	4.71	0.74	1.26	3.07	165	1.65	58.7	88	102	1.64025	21.6	83	2015-07-23	2		2022-10-25	2651
81181	2	1937-05-01	2					2	2015-07-23	4.8	5.58	1.38	1.92	2.93	149	1.49	44.2	73	89	1.35255	19.9	78	2015-07-23	2		2022-10-25	2651
81182	2	1944-09-21	2					2	2015-07-23	4.9	5.3	0.94	1.9	2.79	147	1.47	58.2	85	100	1.54159	26.9	71	2015-07-23	2		2022-10-25	2651
81183	2	1938-08-21	1	2000-01-01	200	90	1	2	2015-07-23	5.3	4.64	5.86	0.87	1.52	158	1.58	58.5	89	98	1.60234	23.4	77	2015-07-23	2		2022-10-25	2651
81184	2	1933-10-06	1	2014-01-01	210	100	1	2	2015-07-23	5.3	7.14	1.42	1.43	4.97	157	1.57	59.7	92	104	1.61356	24.2	82	2015-07-23	2		2022-10-25	2651
81185	2	1932-06-11	1	2008-01-01	160	80	1	1	2015-07-23	9.5	6.17	1.26	1.32	4.28	159	1.59	60.9	92.8	105	1.64005	24.1	83	2015-07-23	1	4	2017-05-08	655
81186	1	1931-06-06	1	1995-01-01	220	110	1	2	2015-07-23	5.3	5.07	1.37	1.08	3.44	164.5	1.645	69.1	94	102.4	1.77693	25.5	84	2015-07-23	1	4	2021-05-24	2132
81187	1	1937-06-06	2					2	2015-07-23	5.5	5.64	2.2	1.16	3.64	146.5	1.465	54.1	87.8	97.2	1.48377	25.2	78	2015-07-23	2		2022-10-25	2651
81188	1	1933-02-08	1	1995-01-01	210	110	1	2	2015-07-23	4.8	3.52	0.76	1.27	2.06	170	1.7	89.1	111.2	115.6	2.05122	30.8	82	2015-07-23	2		2022-10-25	2651
81189	1	2028-08-24	1	2015-01-01	170	90	1	2	2015-07-23	6.1	5.12	1.08	1.34	3.27	165	1.65	63.7	89	97.6	1.70868	23.4	87	2015-07-23	2		2022-10-25	2651
81190	2	1944-04-03	2					2	2015-07-23	5	5.73	0.79	1.5	3.79	155	1.55	56.6	79.8	94.6	1.56107	23.6	71	2015-07-23	2		2022-10-25	2651
81191	1	1943-08-30	2					2	2015-07-23	7.6	5.04	1.38	1.16	3.2	167.5	1.675	65.4	83.6	95.8	1.7444	23.3	72	2015-07-23	1	4	2016-07-26	369
81192	2	1943-09-16	2					2	2015-07-23	5	4.89	1.01	1.49	2.93	155.5	1.555	46.3	70	86	1.41418	19.1	72	2015-07-23	2		2022-10-25	2651
81193	2	1943-08-27	2					2	2015-07-23	5.1	4.78	2.64	0.99	2.83	153	1.53	62.6	91.8	100.2	1.6311	26.7	72	2015-07-23	2		2022-10-25	2651
81194	2	1949-10-05	1	1970-01-01	175	115	1	2	2015-07-23	4.5	4.5	1.85	1.01	2.51	160	1.6	58.2	79.6	95	1.60831	22.7	66	2015-07-23	2		2022-10-25	2651
81195	2	1944-10-15	1	2004-01-01	160	90	1	1	2015-07-23	7.1	3.46	1.14	0.88	2.11	153	1.53	59.5	85.6	98	1.5902	25.4	71	2015-07-23	2		2022-10-25	2651
81196	1	1943-09-26	2					2	2015-07-23	5.3	4.86	0.77	1.59	3.05	166	1.66	59.5	79.2	93.8	1.65638	21.6	72	2015-07-23
81197	1	1946-08-26	1	2005-01-01	150	110	1	2	2015-07-23	5.1	3.29	1.52	0.8	1.89	173.5	1.735	71	84.8	94.2	1.84981	23.6	69	2015-07-23	2		2022-10-25	2651
81198	2	1950-03-19	1	2010-01-01	150	140	1	2	2015-07-23	5.4	5.69	0.98	1.96	3.26	167.5	1.675	61	83	96.4	1.68469	21.7	65	2015-07-23	2		2022-10-25	2651
81199	1	1948-11-13	2					2	2015-07-23	6	4.44	1.78	0.85	2.8	166	1.66	72.2	98	97	1.82462	26.2	67	2015-07-23	2		2022-10-25	2651
81200	1	1948-06-16	1	1995-01-01	160	100	1	2	2015-07-23	4.6	5.62	1.17	0.93	3.99	166.5	1.665	75.1	99	104	1.8637	27.1	67	2015-07-23	2		2022-10-25	2651
81201	2	1949-09-25	2					2	2015-07-23	6.1	4.62	3.42	0.91	2.37	163	1.63	70.1	91.4	97	1.78156	26.4	66	2015-07-23	2		2022-10-25	2651
81202	2	1943-03-27	2					2	2015-07-23	4.4	6.14	0.73	2.01	3.64	154	1.54	51.1	69.4	89	1.47849	21.5	72	2015-07-23	2		2022-10-25	2651
81203	2	1948-05-12	1	2011-01-01	200	110	1	2	2015-07-23	7.6	4.44	0.91	1.33	2.71	160.5	1.605	62.8	83.6	99	1.67327	24.4	67	2015-07-23	2		2022-10-25	2651
81204	1	1947-08-09	2					2	2015-07-23	5.2	3.58	1.71	1	2.01	168.5	1.685	67.2	90	101	1.77351	23.7	68	2015-07-23	2		2022-10-25	2651
81205	1	1947-10-14	1	1998-01-01	160	90	1	2	2015-07-23	7.2	3.97	1.97	0.88	2.31	172	1.72	75.1	92	97.4	1.89423	25.4	68	2015-07-23	2		2022-10-25	2651
81206	1	1949-02-26	1	1995-01-01	160	90	1	1	2015-07-23	9	3.62	1.15	1.09	2	178	1.78	80.2	94	104.2	1.99134	25.3	66	2015-07-23	2		2022-10-25	2651
81207	1	1947-08-17	2					2	2015-07-23	5	4.05	0.67	0.93	2.74	171	1.71	64	88.4	95.8	1.74356	21.9	68	2015-07-23	2		2022-10-25	2651
81208	1	1944-12-10	1	1995-01-01	220	120	1	2	2015-07-23	5.4	3.35	0.71	1.41	1.64	166	1.66	60.1	82	94	1.66472	21.8	71	2015-07-23	2		2022-10-25	2651
81209	1	1947-12-07	1	2010-01-01	165	90	1	2	2015-07-23	6.2	3.97	2.08	0.83	2.58	163	1.63	73	88	100.4	1.81804	27.5	68	2015-07-23	2		2022-10-25	2651
81210	2	1944-12-15	2					2	2015-07-23	5.3	5.49	1.1	1.52	3.56	159	1.59	58.4	78.2	95.8	1.60603	23.1	71	2015-07-23	2		2022-10-25	2651
81211	2	1948-05-17	2					2	2015-07-23	4.8	4.46	0.99	2.02	2.17	151.5	1.515	41.4	62	83	1.31994	18	67	2015-07-23	2		2022-10-25	2651
81212	2	1947-12-06	2					1	2015-07-23	6.3	6.18	2.32	0.88	4.44	158.5	1.585	62.9	92	95.4	1.66414	25	68	2015-07-23	2		2022-10-25	2651
81213	2	1947-10-20	2					2	2015-07-23	5.2	5.83	2.99	1.11	3.55	152.5	1.525	57.1	85	99.2	1.55526	24.6	68	2015-07-23	2		2022-10-25	2651
81214	1	1950-03-05	2					2	2015-07-23	4.9	5.82	1.35	1.22	4.19	176.5	1.765	73.7	88.2	102.8	1.90088	23.7	65	2015-07-23	2		2022-10-25	2651
81215	1	1950-02-19	1	2010-01-01	170	95	1	2	2015-07-23	5.1	5.64	0.95	1.82	3.16	173	1.73	64.5	82	89.6	1.76056	21.6	65	2015-07-23	2		2022-10-25	2651
81216	1	1946-11-19	2					2	2015-07-23	4.4	5.51	0.88	1.6	3.48	167.5	1.675	46.8	66	82.4	1.47564	16.7	69	2015-07-23	2		2022-10-25	2651
81217	1	1947-02-01	2					2	2015-07-23	5.3	5.11	0.7	1.02	3.82	173	1.73	66	85.2	95.4	1.78092	22.1	68	2015-07-23	2		2022-10-25	2651
81218	2	1940-03-06	1	2010-01-01	160	80	1	1	2015-07-24	6.5	5.79	1.69	1.71	2.97	144.5	1.445	45.8	83.6	90	1.35586	21.9	75	2015-07-24	1	4	2016-11-25	490
81219	2	2027-01-22	1	2011-01-01	160	70	1	2	2015-07-24	6	3.67	1.87	0.91	1.75	155.5	1.555	62.8	88.4	101	1.647	26	88	2015-07-24	2		2022-10-25	2650
81220	2	1949-10-10	2					2	2015-07-24	5.2	5.83	1.28	1.31	3.63	160.5	1.605	64	86	98	1.68918	24.8	66	2015-07-24	2		2022-10-25	2650
81221	1	1945-05-25	2					2	2015-07-24	5.5	7.39	1.17	1.41	4.69	163	1.63	61.3	91.6	93	1.66599	23.1	70	2015-07-24	2		2022-10-25	2650
81222	2	1931-11-30	1	1975-01-01	150	80	1	1	2015-07-24	5.4	5.44	1.1	1.27	3.37	155.5	1.555	43.7	69	88	1.3739	18.1	84	2015-07-24	2		2022-10-25	2650
81223	1	1946-01-12	2					2	2015-07-24	5.7	5.71	1.7	0.99	3.69	171	1.71	64	88	100.4	1.74356	21.9	69	2015-07-24	2		2022-10-25	2650
81224	2	1936-10-09	1	1985-01-01	120	100	1	2	2015-07-24	5.3	4.74	1.03	1.56	2.45	149	1.49	47	77	93	1.39473	21.2	79	2015-07-24	2		2022-10-25	2650
81225	1	2029-07-17	1	2000-01-01	180	100	1	2	2015-07-24	5.8	4.02	0.81	1	2.41	162	1.62	73.7	102	106	1.82113	28.1	86	2015-07-24	2		2022-10-25	2650
81226	2	1944-09-24	1	2013-01-01	150	90	1	2	2015-07-24	5.7	6.38	1.73	1.63	3.68	161	1.61	68.3	87.6	100.4	1.74772	26.3	71	2015-07-24	2		2022-10-25	2650
81227	2	1941-02-23	2					2	2015-07-24	5.9	5.35	1.05	1.94	2.75	153.5	1.535	57.1	80	98	1.56035	24.2	74	2015-07-24	2		2022-10-25	2650
81228	1	1949-07-02	2					2	2015-07-24	5.9	5.07	1.13	1.33	2.91	168	1.68	56.9	79.4	91.2	1.62952	20.2	66	2015-07-24	2		2022-10-25	2650
81229	2	1935-11-12	1	1980-01-01	155	85	1	2	2015-07-24	5.3	6.34	2.44	1.26	3.91	144	1.44	58.6	100	98	1.53101	28.3	80	2015-07-24	2		2022-10-25	2650
81230	2	1949-10-03	1	2005-01-01	160	100	1	2	2015-07-24	5	6.04	1.47	1.05	4.09	155.5	1.555	60.1	84.2	104.2	1.61121	24.9	66	2015-07-24	2		2022-10-25	2650
81231	2	1950-06-20	2					2	2015-07-24	5.6	5.66	5.87	0.91	2.8	163	1.63	72.2	92	103.6	1.80805	27.2	65	2015-07-24	2		2022-10-25	2650
81232	2	1947-06-02	2					2	2015-07-24	4.9	5.05	0.79	1.18	3.12	156.5	1.565	47	71	87.8	1.4294	19.2	68	2015-07-24	1	2	2019-06-23	1430
81233	2	1940-11-06	1	2001-01-01	160	65	1	1	2015-07-24	5.1	3.96	1.05	1.68	1.65	152	1.52	44.9	71.2	86.6	1.37687	19.4	75	2015-07-24	2		2022-10-25	2650
81234	2	1944-10-19	1	2005-01-01	160	90	1	1	2015-07-24	5.8	6.34	1.18	1.51	3.8	150	1.5	56.2	82	93	1.53025	25	71	2015-07-24	2		2022-10-25	2650
81235	2	1938-06-15	1	1993-01-01	180	90	1	2	2015-07-24	7.1	4.45	1.49	1.34	2.24	153	1.53	79	113	120	1.83235	33.7	77	2015-07-24	1	2	2019-03-22	1337
81236	2	1932-08-19	1	1980-01-01	170	110	1	2	2015-07-24	4.9	4.9	1.76	0.95	2.96	149	1.49	64.7	100	108.2	1.63642	29.1	83	2015-07-24	1	3	2018-05-20	1031
81237	2	1931-09-30	1	1971-01-01	200	110	1	2	2015-07-24	5.9	5.39	1.64	1.3	3.12	157	1.57	73.7	91	103	1.7928	29.9	84	2015-07-24	1	4	2018-12-10	1235
81238	2	1944-04-19	2					2	2015-07-24	5.9	5.39	1.07	1.42	3.09	145.5	1.455	51.6	86	96	1.44413	24.4	71	2015-07-24	2		2022-10-25	2650
81239	1	1943-03-03	2					2	2015-07-24	4.8	5.16	0.64	1.75	2.74	162	1.62	56.9	79.4	92.4	1.60016	21.7	72	2015-07-24	2		2022-10-25	2650
81240	2	1948-11-02	2					2	2015-07-24	4.9	4.91	1.72	1.69	2.21	164	1.64	50.2	77.8	90	1.51225	18.7	67	2015-07-24	2		2022-10-25	2650
81241	1	1946-11-20	2					2	2015-07-24	5.1	5.15	1.01	1.26	3.21	168	1.68	73.8	98	103	1.8558	26.1	69	2015-07-24	2		2022-10-25	2650
81242	2	1933-11-24	2					2	2015-07-24	14.1	5.37	1.41	1.07	3.29	156.5	1.565	60.2	86	100.2	1.61772	24.6	82	2015-07-24	1	2	2018-02-12	934
81243	2	1950-08-03	2					2	2015-07-24	5.6	5.13	1.89	1.13	2.89	159	1.59	58.5	78	94.6	1.6074	23.1	65	2015-07-24	2		2022-10-25	2650
81244	2	1946-01-12	1	2000-01-01	160	100	1	2	2015-07-24	5	5.04	1.09	1.86	2.47	151.5	1.515	61.5	91.6	97.8	1.60877	26.8	69	2015-07-24	2		2022-10-25	2650
81245	1	1943-01-07	1	1996-01-01	180	100	1	1	2015-07-24	5.2	4.5	3.03	0.84	2.35	158	1.58	77	101	103	1.83833	30.8	72	2015-07-24	2		2022-10-25	2650
81246	1	1934-10-15	2					1	2015-07-27	7.7	4.64	1.3	1.27	2.82	165.5	1.655	67.6	92	101	1.76287	24.7	81	2015-07-27	2		2022-10-25	2647
81247	2	1938-10-08	2					2	2015-07-27	5.4	7.1	1.53	1.53	4.93	147	1.47	50.7	76.6	91.8	1.43884	23.5	77	2015-07-27	2		2022-10-25	2647
81248	2	1939-12-15	2					2	2015-07-27	4.2	4.45	1.61	1.06	2.88	152	1.52	66.8	88.4	109	1.67942	28.9	76	2015-07-27	2		2022-10-25	2647
81249	2	1934-11-06	1	2015-01-01	170	90	1	1	2015-07-27	6.5	4.57	1.36	1.91	2.02	146	1.46	53.6	93	95	1.47437	25.1	81	2015-07-27	2		2022-10-25	2647
81250	2	1938-02-01	1	2014-01-01	200	160	1	2	2015-07-27	4.9	4.85	2.72	0.99	2.9	157	1.57	69.2	90	104	1.73721	28.1	77	2015-07-27	1	1	2018-10-22	1183
81251	2	1934-05-27	1	1990-01-01	160	90	1	2	2015-07-27	5	4.64	1.25	1.44	2.51	150	1.5	50	79	91.5	1.44338	22.2	81	2015-07-27	2		2022-10-25	2647
81252	2	1935-01-29	2					2	2015-07-27	4.5	5.48	0.86	2.17	3.07	151.5	1.515	69.1	103	102	1.70527	30.1	80	2015-07-27	2		2022-10-25	2647
81253	2	1938-02-06	1	2007-01-01	150	90	1	1	2015-07-27	13.2	5.64	2.76	1.14	3.59	156	1.56	66.5	96	108	1.69755	27.3	77	2015-07-27	2		2022-10-25	2647
81254	1	1933-03-24	1	1980-01-01	150	90	1	2	2015-07-27	5.7	4.45	0.82	1.19	2.88	164	1.64	54.3	73.4	88.5	1.57279	20.2	82	2015-07-27	2		2022-10-25	2647
81255	2	1941-02-09	1	2005-01-01	180	100	1	1	2015-07-27	14.9	5.61	2.93	1.07	3.47	154	1.54	70.2	98	108	1.73292	29.6	74	2015-07-27	1	3	2020-04-29	1738
81256	2	1942-05-27	2					1	2015-07-27	7.7	6.05	1.72	1.34	3.9	160	1.6	61.5	91	100	1.65328	24	73	2015-07-27	2		2022-10-25	2647
81257	2	1935-11-06	1	2006-01-01	190	90	1	2	2015-07-27	4.2	4.93	1.38	1.35	2.99	151.5	1.515	51.8	83	92	1.47645	22.6	80	2015-07-27	2		2022-10-25	2647
81258	2	1938-09-30	1	2010-01-01	180	110	1	2	2015-07-27	5.1	6.05	1.91	1.42	3.48	158.5	1.585	47.9	74	89	1.45222	19.1	77	2015-07-27	2		2022-10-25	2647
81259	1	1944-01-27	2					2	2015-07-27	4.9	5.76	1.56	0.98	3.98	169	1.69	53.6	66	89	1.58626	18.8	71	2015-07-27	2		2022-10-25	2647
81260	2	1940-02-03	2					2	2015-07-27	5.1	4.32	0.83	1.41	2.49	148	1.48	67.3	94	103	1.66336	30.7	75	2015-07-27	1	4	2019-08-19	1484
81261	1	1941-10-16	2					2	2015-07-27	4.7	4.84	4.3	0.96	2.15	168	1.68	68.3	89	97	1.78531	24.2	74	2015-07-27	2		2022-10-25	2647
81262	1	1933-09-11	1	2005-01-01	160	140	1	2	2015-07-27	5.1	4.94	1.69	1.46	2.65	160.5	1.605	38.5	73	84	1.31014	14.9	82	2015-07-27	2		2022-10-25	2647
81263	1	1937-10-25	2					2	2015-07-27	5.6	4.09	0.77	1.82	1.9	168	1.68	54.6	72	88	1.59625	19.3	78	2015-07-27	1	2	2019-04-04	1347
81264	2	1950-01-18	2					1	2015-07-27	7.8	4.79	1.66	1.06	3.03	160	1.6	73.5	93	101	1.80739	28.7	65	2015-07-27	2		2022-10-25	2647
81265	2	1950-02-15	2					2	2015-07-27	5.3	5.63	1.06	2.01	2.92	165	1.65	52.8	75	92	1.55563	19.4	65	2015-07-27	2		2022-10-25	2647
81266	1	1941-03-04	2					2	2015-07-27	4.3	4.13	1.31	1.66	1.95	168.5	1.685	66.6	88	96	1.76557	23.5	74	2015-07-27	2		2022-10-25	2647
81267	2	1945-08-09	1	1985-01-01	195	120	1	1	2015-07-27	4.2	4.28	0.9	1.55	2.15	154.5	1.545	48.9	76	88	1.44866	20.5	70	2015-07-27	2		2022-10-25	2647
81268	2	1934-12-26	1	1959-01-01	165	90	1	2	2015-07-27	5.5	5.81	1.35	2.06	3.13	159	1.59	60.5	88	99.6	1.63465	23.9	81	2015-07-27	1	3	2018-10-22	1183
81269	1	1949-04-16	1	1985-01-01	180	110	1	1	2015-07-27	8.5	6.04	1.28	1.27	4.05	163.5	1.635	66.8	88	98	1.74179	25	66	2015-07-27	2		2022-10-25	2647
81270	1	1935-01-24	1	1995-01-01	180	90	1	1	2015-07-27	8	3.74	1.23	0.9	2.26	158.5	1.585	61.6	80	93	1.64685	24.5	80	2015-07-27	1	4	2021-08-02	2198
81271	2	1944-09-11	1	1984-01-01	200	100	1	2	2015-07-27	5.4	4.22	1.55	1.18	2.67	156.5	1.565	74.5	100	109	1.79963	30.4	71	2015-07-27	2		2022-10-25	2647
81272	2	1948-05-17	1	1990-01-01	160	95	1	2	2015-07-27	4.8	7.19	1.14	1.57	4.93	155	1.55	57.1	92	95	1.56795	23.8	67	2015-07-27	2		2022-10-25	2647
81273	2	2028-10-13	2					2	2015-07-27	5.4	6.45	2.34	1.68	3.85	151	1.51	58.8	92	103	1.57046	25.8	87	2015-07-27	2		2022-10-25	2647
81274	2	1936-07-11	2					2	2015-07-27	4.2	4.29	0.59	1.68	2.28	142	1.42	42.8	73.5	84.5	1.29932	21.2	79	2015-07-27	2		2022-10-25	2647
81275	2	1935-08-29	2					2	2015-07-27	5	4.9	1.73	1.04	3.06	153.5	1.535	68.3	98	111	1.70653	29	80	2015-07-27	2		2022-10-25	2647
81276	2	1936-09-07	1	2015-01-01	145	115	1	2	2015-07-27	4.9	4.86	1.12	1.1	3.24	142.5	1.425	51.9	79	94	1.43331	25.6	79	2015-07-27	2		2022-10-25	2647
81277	1	1936-10-13	1	2005-01-01	180	85	1	1	2015-07-27	7.6	3.02	1.25	1.16	1.16	171	1.71	82.5	106	105	1.97958	28.2	79	2015-07-27	1	4	2016-10-03	434
81278	1	1944-10-07	2					1	2015-07-27	8.1	4.46	1.15	0.94	2.96	164.5	1.645	52.3	76	87	1.5459	19.3	71	2015-07-27	2		2022-10-25	2647
81279	1	1950-05-14	1	1995-01-01	160	95	1	2	2015-07-27	4.5	4.8	1.86	1.06	3.13	166	1.66	62.6	86	94	1.69899	22.7	65	2015-07-27	2		2022-10-25	2647
81280	1	1949-07-17	1	1966-01-01	140	90	2	1	2015-07-27	7	4.27	0.4	1.89	2.06	161.5	1.615	54.9	74	88	1.56935	21	66	2015-07-27	1	1	2017-08-18	753
81281	2	1940-01-26	2					2	2015-07-27	5.5	4.69	2.31	0.9	2.7	156.5	1.565	53.6	85	93	1.52647	21.9	75	2015-07-27	2		2022-10-25	2647
81282	2	1943-08-23	2					2	2015-07-27	8.5	3.96	1.49	1.26	2.12	155.5	1.555	66.8	88	106	1.69864	27.6	72	2015-07-27	2		2022-10-25	2647
81283	1	1941-12-12	1	2000-01-01	145	85	1	2	2015-07-27	9	4.27	1.82	0.93	2.56	162.5	1.625	65.4	86	93.5	1.71816	24.8	74	2015-07-27	2		2022-10-25	2647
81284	2	1942-11-16	2					2	2015-07-28	5	6.07	1.37	1.17	4.06	159	1.59	68.1	88	103	1.73429	26.9	73	2015-07-28	2		2022-10-25	2646
81285	2	1947-02-24	1	1995-01-01	220	120	1	2	2015-07-28	4.3	5.66	1.52	1.86	2.98	160	1.6	60.1	79	98	1.63435	23.5	68	2015-07-28	2		2022-10-25	2646
81286	1	1942-02-28	1	1995-01-01	160	100	1	2	2015-07-28	5.5	3.97	0.9	1.85	1.6	169	1.69	62.1	75	91	1.70741	21.7	73	2015-07-28	2		2022-10-25	2646
81287	1	1934-08-14	2					1	2015-07-28	12.5	4.14	0.95	1.14	2.32	165.5	1.655	78.9	102.5	109	1.90452	28.8	81	2015-07-28	2		2022-10-25	2646
81288	2	1937-12-13	2					2	2015-07-28	4.7	5	1.45	1.12	2.98	151.5	1.515	41.4	68	87.5	1.31994	18	78	2015-07-28	2		2022-10-25	2646
81289	2	1947-12-31	2					2	2015-07-28	4.7	5.26	1.33	1.28	3.03	152.5	1.525	72.9	96	110	1.75731	31.3	68	2015-07-28	2		2022-10-25	2646
81290	2	1942-06-04	2					2	2015-07-28						151.5	1.515	55.1	75.5	93	1.52276	24	73	2015-07-28	2		2022-10-25	2646
81291	2	1933-04-10	1	2014-01-01	180	90	1	2	2015-07-28	4.5	7.78	1.7	1.59	5.11	145.5	1.455	60.8	95	99	1.56759	28.7	82	2015-07-28	2		2022-10-25	2646
81292	1	1947-06-22	2					2	2015-07-28	5.2	3.88	0.81	1.46	1.85	169.5	1.695	59.4	75.5	89	1.67235	20.7	68	2015-07-28	2		2022-10-25	2646
81293	2	1947-04-26	1	2015-01-01	150	90	2	2	2015-07-28	4.6	6.83	2.41	1.26	4.3	150	1.5	69	94	108	1.69558	30.7	68	2015-07-28	2		2022-10-25	2646
81294	2	1944-07-07	1	1995-01-01	170	100	1	2	2015-07-28	4.7	5.23	4.08	0.74	2.58	148.5	1.485	61.9	90.5	99	1.59793	28.1	71	2015-07-28	1	1	2017-02-04	557
81295	1	1941-10-05	1	2005-01-01	170	100	1	1	2015-07-28	5	4.77	1	0.9	3.24	164	1.64	66.7	85	99	1.74315	24.8	74	2015-07-28	2		2022-10-25	2646
81296	2	1936-02-22	2					2	2015-07-28	5.1	5.89	2.86	1.27	3.28	147	1.47	46	76	86	1.37052	21.3	79	2015-07-28	2		2022-10-25	2646
81297	1	1944-04-24	2					1	2015-07-28	6.6	4.82	4.23	0.89	2.08	165.5	1.655	59.6	77	88	1.65528	21.8	71	2015-07-28	2		2022-10-25	2646
81298	1	1950-10-08	2					2	2015-07-28	4.8	4.79	1.1	1.03	2.94	179.5	1.795	61.5	79	92	1.75113	19.1	65	2015-07-28	2		2022-10-25	2646
81299	2	1950-05-24	2					2	2015-07-28	4.8	6.13	1.48	1.38	3.82	154	1.54	52.2	73	90	1.49432	22	65	2015-07-28	2		2022-10-25	2646
81300	2	1934-01-03	2					2	2015-07-28	5	5.65	2.09	1.06	3.53	149.5	1.495	50.2	81	93.5	1.44385	22.5	81	2015-07-28	2		2022-10-25	2646
81301	1	1931-12-25	1	2000-01-01	150	95	1	2	2015-07-28	5.1	5.53	1.31	1.45	3.16	151	1.51	34.9	58	76	1.2099	15.3	84	2015-07-28	1	4	2020-01-23	1640
81302	2	1938-01-11	2					1	2015-07-28	8.5	4.73	5.67	0.91	1.6	162	1.62	57.1	80	93	1.60297	21.8	77	2015-07-28	2		2022-10-25	2646
81303	2	1947-05-20	1	1998-01-01	180	120	1	1	2015-07-28	6.3	6.19	1.58	1.38	3.86	159.5	1.595	60.4	80.5	100	1.63587	23.7	68	2015-07-28	2		2022-10-25	2646
81304	2	1949-11-28	2					2	2015-07-28	5.4	3.43	2.25	0.71	1.71	155	1.55	57.8	81	96	1.57753	24.1	66	2015-07-28	2		2022-10-25	2646
81305	2	1950-11-12	1	1995-01-01	140	100	1	2	2015-07-28	5.3	5.28	1.94	1.16	3.21	160.1	1.601	57.6	78	95.5	1.6005	22.5	65	2015-07-28	2		2022-10-25	2646
81306	1	1937-03-13	1	2014-01-01	160	100	1	2	2015-07-28	5.9	5.14	3.84	1.03	2.46	162	1.62	71.7	91.5	102	1.79625	27.3	78	2015-07-28	1	2	2021-06-15	2149
81307	1	1943-01-09	2					2	2015-07-28	3.9	3.63	1.79	0.66	2.1	170	1.7	72	90	97	1.84391	24.9	72	2015-07-28	2		2022-10-25	2646
81308	2	1941-01-14	1	2005-01-01	160	90	1	1	2015-07-28	6.6	5.07	2.37	1.04	2.98	157	1.57	73.8	103	107	1.79402	29.9	74	2015-07-28	2		2022-10-25	2646
81309	2	1944-01-05	1	1995-01-01	150	90	1	2	2015-07-28	4.7	6.82	3.04	1.16	4.08	154	1.54	64.6	93	105	1.66236	27.2	71	2015-07-28	2		2022-10-25	2646
81310	1	1948-03-07	1	2005-01-01	170	100	1	2	2015-07-28	4.8	3.81	1.43	0.77	2.32	165.5	1.655	66	83	93	1.74189	24.1	67	2015-07-28	2		2022-10-25	2646
81311	2	1948-03-30	1	2009-01-01	150	90	1	2	2015-07-28	5.7	5.14	2.49	0.98	3.01	157.5	1.575	57.4	89.5	92.5	1.58469	23.1	67	2015-07-28	2		2022-10-25	2646
81312	1	1948-06-05	1	2014-01-01	160	75	1	1	2015-07-28	8.4	5.39	1.42	1.28	3.34	164	1.64	74.8	99	98	1.84596	27.8	67	2015-07-28	2		2022-10-25	2646
81313	2	1939-09-28	2					2	2015-07-28	10.5	4.95	2.25	1.06	2.91	159	1.59	51.9	77	90	1.51402	20.5	76	2015-07-28	2		2022-10-25	2646
81314	2	1944-12-10	1	2008-01-01	160	100	1	2	2015-07-28	5.5	5.77	2.44	1.24	3.44	149	1.49	63	91.5	104	1.61478	28.4	71	2015-07-28	2		2022-10-25	2646
81315	1	1939-08-02	2					2	2015-07-28	5.3	5.56	1.09	1.74	2.99	166	1.66	70.2	87	103	1.79917	25.5	76	2015-07-28	2		2022-10-25	2646
81316	2	1948-10-24	1	2014-01-01	170	90	2	2	2015-07-28	5.8	3.94	2.3	1.27	1.67	148.5	1.485	62.1	89	102	1.60051	28.2	67	2015-07-28	2		2022-10-25	2646
81317	2	1945-07-05	2					2	2015-07-28	5.1	4.85	1.68	1.16	2.99	153	1.53	52.2	71	89.5	1.48946	22.3	70	2015-07-28	2		2022-10-25	2646
81318	2	1949-11-28	1	2003-01-01	180	110	1	2	2015-07-28	6.1	7.42	2.38	1.2	4.96	154	1.54	51.7	84	91	1.48715	21.8	66	2015-07-28	1	4	2020-10-17	1908
81319	1	1944-10-07	2					2	2015-07-28	5.7	5.58	1.64	1.05	3.69	169.5	1.695	66	87	94.5	1.76281	23	71	2015-07-28	2		2022-10-25	2646
81320	1	1947-02-04	1	1995-01-01			1	2	2015-07-28	5	4.32	1.49	1.04	2.48	174	1.74	83	100	106	2.00291	27.4	68	2015-07-28	1	2	2021-04-29	2102
81321	2	1937-10-20	2					2	2015-07-28	6	3.96	0.89	1.72	1.73	161	1.61	80.9	105	115	1.90211	31.2	78	2015-07-28	2		2022-10-25	2646
81322	2	1938-03-27	2					2	2015-07-28	5.4	4.77	0.94	1.58	2.58	156	1.56	55.6	77	94	1.5522	22.8	77	2015-07-28	2		2022-10-25	2646
81323	2	1940-11-22	2					2	2015-07-29	4.6	7.43	0.88	2.61	4.18	147	1.47	44.2	75	87	1.34344	20.5	75	2015-07-29	2		2022-10-25	2645
81324	1	1935-03-17	1	2005-01-01	185	90	1	1	2015-07-29	9.4	5.94	2.28	1	4.26	169	1.69	66.7	100	110	1.76952	23.4	80	2015-07-29	2		2022-10-25	2645
81325	2	1933-07-07	1	2010-01-01	150	90	1	2	2015-07-29						151	1.51	53.9	82	97.5	1.5036	23.6	82	2015-07-29	2		2022-10-25	2645
81326	2	1946-11-28	2					2	2015-07-29	5	6.52	1.56	1.75	3.92	158	1.58	53.9	74	94	1.53805	21.6	69	2015-07-29	2		2022-10-25	2645
81327	2	1941-07-05	1	2003-01-01	200	110	1	2	2015-07-29	5.3	5.03	0.95	1.94	2.46	148	1.48	66.2	90	113	1.64971	30.2	74	2015-07-29	2		2022-10-25	2645
81328	2	1932-07-27	2					2	2015-07-29	6.1	4.89	1.67	1.24	2.92	151	1.51	60.8	87	101	1.59694	26.7	83	2015-07-29	2		2022-10-25	2645
81329	1	1944-04-29	2					1	2015-07-29	8.1	4.26	0.69	1.15	2.75	161	1.61	63.9	86	91	1.69049	24.7	71	2015-07-29	2		2022-10-25	2645
81330	2	1946-09-04	2					2	2015-07-29	6.5	6.01	1.77	1.64	3.37	164	1.64	75.1	91.5	104	1.84965	27.9	69	2015-07-29	2		2022-10-25	2645
81331	2	1936-10-06	1	2000-01-01	220	90	1	2	2015-07-29	5.3	5.37	6.4	0.85	1.76	155	1.55	61.3	89	94	1.62459	25.5	79	2015-07-29	2		2022-10-25	2645
81332	2	1936-01-29	1	1980-01-01	170	90	1	2	2015-07-29	5.5	5.45	1.68	1.21	3.25	154	1.54	49.2	78	88	1.45075	20.7	79	2015-07-29	2		2022-10-25	2645
81333	2	1936-06-17	1	2005-01-01	180	85	1	1	2015-07-29	10.9	5.29	1.04	1.2	3.54	149.5	1.495	55	78.5	93	1.5113	24.6	79	2015-07-29	1	3	2021-03-25	2066
81334	2	1945-10-12	2					1	2015-07-29	7.3	4.55	3.71	0.72	2.17	150.5	1.505	61.1	87.5	98	1.59822	27	70	2015-07-29	2		2022-10-25	2645
81335	1	1942-06-25	1	1985-01-01	180	95	1	2	2015-07-29	5.5	4.58	0.89	1.2	2.68	162.5	1.625	53.9	77	81	1.5598	20.4	73	2015-07-29	1	4	2019-12-26	1611
81336	1	1937-11-14	2					2	2015-07-29	4.4	5.17	1.53	1.16	3.18	163.5	1.635	58.8	76	90	1.63417	22	78	2015-07-29	2		2022-10-25	2645
81337	2	1949-11-05	1	1995-01-01	160	100	1	2	2015-07-29	5.3	5.62	2.88	1.26	2.97	160	1.6	51.6	72	87.5	1.51438	20.2	66	2015-07-29	2		2022-10-25	2645
81338	1	1945-05-15	1	2001-01-01	145	85	1	2	2015-07-29	6.1	4.82	1.4	1.04	3	168	1.68	74.2	93	98	1.86082	26.3	70	2015-07-29	2		2022-10-25	2645
81339	1	1946-12-24	2					2	2015-07-29	5	4.62	1.41	1.16	2.75	161.5	1.615	61.1	83	94	1.6556	23.4	69	2015-07-29	2		2022-10-25	2645
81340	2	1937-09-08	1	2000-01-01	220	115	1	1	2015-07-29	9.1	5.54	1.66	1.14	3.46	160	1.6	69.9	89	107.5	1.76257	27.3	78	2015-07-29	2		2022-10-25	2645
81341	1	2029-03-08	2					2	2015-07-29	5.3	7.17	2.85	1.28	4.6	167	1.67	73.2	96	103	1.84273	26.2	86	2015-07-29	2		2022-10-25	2645
81342	1	1945-10-21	2					2	2015-07-29	5.8	4.37	1.32	1.13	2.94	170.5	1.705	66.4	80	87	1.77335	22.8	70	2015-07-29	1	4	2018-03-24	969
81343	2	1947-12-13	1	1992-01-01	180	110	1	2	2015-07-29	5.6	6.21	2.15	1.18	3.69	144.5	1.445	66.1	93	105	1.62886	31.7	68	2015-07-29	2		2022-10-25	2645
81344	2	1934-12-23	2					2	2015-07-29	5.2	4.59	1.71	1.38	2.32	148.5	1.485	45.7	70	90	1.373	20.7	81	2015-07-29	1	2	2017-04-08	619
81345	2	1931-01-21	2					2	2015-07-29	7.3	5.5	2.62	1.24	3.04	154.5	1.545	61.2	89	102	1.62065	25.6	84	2015-07-29	2		2022-10-25	2645
81346	2	1949-06-29	2					2	2015-07-29	6.4	7.31	4.21	1.14	4.24	152.5	1.525	63.5	89	100	1.6401	27.3	66	2015-07-29	2		2022-10-25	2645
81347	1	1950-01-10	2					2	2015-07-29	4.7	3.87	1.02	1.23	2.09	166	1.66	57.3	74	87	1.62547	20.8	65	2015-07-29	2		2022-10-25	2645
81348	1	1942-07-09	2					2	2015-07-29	5.9	5.31	1.94	1.09	3.15	169	1.69	78.2	98	100	1.916	27.4	73	2015-07-29	2		2022-10-25	2645
81349	2	1949-05-02	2					2	2015-07-29	4.9	5.17	1.2	1.93	2.34	151	1.51	45.2	68	90	1.37691	19.8	66	2015-07-29	2		2022-10-25	2645
81350	1	1948-05-04	1	1980-01-01	200	120	1	1	2015-07-29	7.4	4.72	1.19	1.26	2.73	163	1.63	81.6	105	111	1.92215	30.7	67	2015-07-29	1	3	2021-12-27	2343
81351	2	1948-01-26	2					2	2015-07-29	6.1	5.6	2.7	0.96	3.2	153	1.53	62.2	88	101	1.62588	26.6	67	2015-07-29	2		2022-10-25	2645
81352	1	1947-02-12	2					2	2015-07-29	4.8	6.21	1.86	1.26	4.1	164	1.64	65.3	87	92	1.72475	24.3	68	2015-07-29	2		2022-10-25	2645
81353	2	1942-02-03	2					2	2015-07-29	5.4	5.55	1.18	1.44	3.41	144	1.44	55.6	87	102	1.49131	26.8	73	2015-07-29	2		2022-10-25	2645
81354	1	1945-03-07	2					2	2015-07-29	4.9	3.98	0.66	1.05	2.57	171	1.71	62.7	87	91	1.72576	21.4	70	2015-07-29	1	4	2017-09-26	790
81355	2	1936-05-07	2					2	2015-07-29	4.9	7.3	1.23	1.92	4.37	150.5	1.505	51.4	73	91	1.46588	22.7	79	2015-07-29	2		2022-10-25	2645
81356	1	1947-11-24	2					2	2015-07-29	4.8	6.83	1.63	1.48	4.22	169	1.69	55.7	71	87	1.61704	19.5	68	2015-07-29	2		2022-10-25	2645
81357	1	1949-12-04	1	2015-01-01	180	110	1	2	2015-07-29	5.1	5.13	1.89	0.78	3.28	177	1.77	82.1	96	103	2.00913	26.2	66	2015-07-29	2		2022-10-25	2645
81358	2	1949-07-18	1	2013-01-01	160	100	1	2	2015-07-29	5.7	7.73	4.77	1.02	4.56	154	1.54	68.1	92	105	1.7068	28.7	66	2015-07-29	2		2022-10-25	2645
81359	1	1943-03-25	1	1985-01-01	200	100	1	1	2015-07-29	7.7	5.8	1.89	1.05	3.75	165	1.65	62.6	87	96.5	1.69386	23	72	2015-07-29	1	2	2021-02-01	2014
81360	2	1949-03-17	1	1995-01-01	180	100	1	2	2015-07-29	5.5	7.02	2.66	1.11	4.5	157	1.57	58.6	84	96	1.59863	23.8	66	2015-07-29	2		2022-10-25	2645
81361	2	1942-02-27	2					1	2015-07-30	6.7	5.65	1.79	1.16	3.84	149.5	1.495	60.3	90	93	1.58244	27	73	2015-07-30	2		2022-10-25	2644
81362	1	1943-05-16	1	1995-01-01	150	90	1	2	2015-07-30	5.8	3.93	0.9	1.16	2.46	169.5	1.695	69.7	88	97	1.81155	24.3	72	2015-07-30	2		2022-10-25	2644
81363	1	1947-10-07	1	2006-01-01	160	140	1	1	2015-07-30	5.9	4.87	1.14	1.41	2.95	165	1.65	51	65	87	1.52889	18.7	68	2015-07-30	2		2022-10-25	2644
81364	1	1932-11-18	1	2010-01-01	145	95	1	2	2015-07-30	5.1	5.06	1.71	1.41	3.03	169	1.69	51.3	70	86	1.55185	18	83	2015-07-30	1	4	2019-04-25	1365
81365	2	1944-11-29	2					2	2015-07-30	4.9	5.04	1.49	1.39	3	156.5	1.565	55.2	75	93	1.54909	22.5	71	2015-07-30	2		2022-10-25	2644
81366	1	1943-12-28	2					2	2015-07-30	4.9	4.36	1.16	1.56	2.14	164	1.64	46.2	69	85	1.45075	17.2	72	2015-07-30	2		2022-10-25	2644
81367	2	1950-11-17	2					2	2015-07-30	4.6	5.21	2.38	1.04	3.09	157.5	1.575	81.5	93	115	1.88829	32.9	65	2015-07-30	2		2022-10-25	2644
81368	1	1947-09-23	1	1993-01-01	150	90	1	2	2015-07-30	4.9	4.46	3.21	0.7	2.47	169	1.69	71.2	89	99	1.82824	24.9	68	2015-07-30	2		2022-10-25	2644
81369	1	1939-08-24	1	1995-01-01	150	90	1	1	2015-07-30	8.2	4.03	0.81	1.15	2.42	165	1.65	67.7	89	98	1.76151	24.9	76	2015-07-30	2		2022-10-25	2644
81370	1	1950-07-15	2					2	2015-07-30	4.7	4.56	0.82	1.41	2.76	164	1.64	60.4	81	92	1.65878	22.5	65	2015-07-30	2		2022-10-25	2644
81371	2	1948-11-08	1	2010-01-01	210	140	1	2	2015-07-30	5.4	6.37	2.09	1.36	4.3	162	1.62	66.1	84	104	1.72467	25.2	67	2015-07-30	2		2022-10-25	2644
81372	2	1944-12-20	1	2014-01-01	170	90	1	2	2015-07-30	4.8	7.11	1.84	1.82	4.48	154	1.54	49.6	70	86	1.45663	20.9	71	2015-07-30	2		2022-10-25	2644
81373	2	1936-03-02	2					1	2015-07-30	5.6	4.61	1.26	1.21	2.93	145	1.45	45.6	78	87.1	1.35524	21.7	79	2015-07-30	1	4	2018-05-08	1013
81374	2	1943-08-23	1	1995-01-01	180	120	1	2	2015-07-30	5.3	3.93	0.61	2.04	1.76	154.5	1.545	44.7	66	84	1.38505	18.7	72	2015-07-30	2		2022-10-25	2644
81375	1	1949-12-07	2					2	2015-07-30	4.7	6.27	1.38	1.3	4.23	164.5	1.645	75.6	98	101	1.85863	27.9	66	2015-07-30	2		2022-10-25	2644
81376	1	1948-06-24	1	2005-01-01	180	90	1	1	2015-07-30	7.3	4.67	1.8	1.03	2.97	162	1.62	62	84	95	1.67033	23.6	67	2015-07-30	2		2022-10-25	2644
81377	2	1940-01-23	2					2	2015-07-30	4.6	3.64	1.25	1.1	2.02	154	1.54	53.5	75	91	1.51282	22.6	75	2015-07-30	2		2022-10-25	2644
81378	2	1941-08-24	1	2009-01-01	170	110	1	2	2015-07-30	5.4	5.65	1.44	1.83	3.25	153	1.53	54.7	85	89	1.52471	23.4	74	2015-07-30	2		2022-10-25	2644
81379	2	2029-06-13	2					1	2015-07-30	6.8	4.94	1.81	1.29	3.03	165	1.65	66.6	90	102	1.74714	24.5	86	2015-07-30	2		2022-10-25	2644
81380	2	1943-11-30	1	1996-01-01	160	100	1	2	2015-07-30	5.2	6.25	1.14	1.58	4.09	155	1.55	48.8	70	89	1.44952	20.3	72	2015-07-30	2		2022-10-25	2644
81381	1	1937-07-10	1	1960-01-01	170	120	1	2	2015-07-30	4.9	5.39	1.43	1.11	3.6	168	1.68	56.6	80	89	1.62522	20.1	78	2015-07-30	2		2022-10-25	2644
81382	2	1939-10-02	1	1985-01-01	175	80	1	2	2015-07-30	7.8	5.57	1.54	1.57	3.34	158.5	1.585	56.6	79	96	1.5786	22.5	76	2015-07-30	1	4	2016-07-12	348
81383	1	1939-12-08	1	2005-01-01	155	95	1	2	2015-07-30	4.8	4.97	1.95	1.07	3.24	163	1.63	66.2	89	101	1.7313	24.9	76	2015-07-30	2		2022-10-25	2644
81384	2	1945-03-25	1	1996-01-01	150	90	1	2	2015-07-30	5.3	6.47	1.32	1.61	4.2	158	1.58	63.8	89.5	98	1.67335	25.6	70	2015-07-30	2		2022-10-25	2644
81385	1	1948-08-23	1	2008-01-01	150	80	1	2	2015-07-30	6.1	3.5	0.99	0.97	2.12	166.5	1.665	71.8	97	99	1.82229	25.9	67	2015-07-30	1	4	2020-10-01	1890
81386	2	1948-05-12	2					1	2015-07-30	8.8	4.61	5.61	0.96	1.46	156	1.56	57.4	83	94	1.57713	23.6	67	2015-07-30	2		2022-10-25	2644
81387	2	1945-11-18	2					2	2015-07-30	4.8	4.54	0.91	1.16	3	156	1.56	52.9	71.5	91	1.51405	21.7	70	2015-07-30	2		2022-10-25	2644
81388	2	1942-09-25	1	1990-01-01	190	90	1	1	2015-07-30	6.2	5.76	2.62	1.19	3.71	148	1.48	60	96	97	1.57056	27.4	73	2015-07-30	2		2022-10-25	2644
81389	2	1940-05-18	1	1998-01-01	145	80	1	2	2015-07-30	4.8	5.09	2.08	1.19	3.13	149	1.49	52.3	79.1	93	1.47127	23.6	75	2015-07-30	1	2	2021-10-31	2285
81390	2	1944-10-15	2					2	2015-07-30	5.2	5.2	0.54	2.24	2.78	154.5	1.545	48.2	66	84	1.43826	20.2	71	2015-07-30	1	2	2020-01-12	1627
81391	2	1944-02-23	2					2	2015-07-30	6	5.46	1.48	1.5	3.33	155.5	1.555	52.7	73	93	1.50876	21.8	71	2015-07-30	2		2022-10-25	2644
81392	1	1941-11-06	1	1985-01-01	160	100	1	2	2015-07-30	4.9	4.19	1.11	1.07	2.76	164.5	1.645	69.8	91	96	1.78591	25.8	74	2015-07-30	1	3	2020-03-03	1678
81393	2	1942-05-15	1	2012-01-01	160	90	1	1	2015-07-30	4.5	4.31	1.04	1.81	2.01	149	1.49	51	85	90	1.45287	23	73	2015-07-30	2		2022-10-25	2644
81394	2	1936-07-21	1	1990-01-01	210	90	1	1	2015-07-30	5.9	5.25	2.61	1.15	3.04	158.5	1.585	63.2	94	97	1.6681	25.2	79	2015-07-30	2		2022-10-25	2644
81395	1	1949-02-28	1	1980-01-01	190	130	1	1	2015-07-30	5	5.8	1.2	1.25	4.06	165	1.65	60.7	76	90	1.66796	22.3	66	2015-07-30	2		2022-10-25	2644
81396	1	1936-08-08	2					2	2015-07-30	4.8	3.57	1.31	1.28	1.63	163	1.63	61.2	83	94	1.66463	23	79	2015-07-30	2		2022-10-25	2644
81397	1	1933-09-14	2					2	2015-07-30	5.1	4.56	1.13	1.51	2.47	160	1.6	71.3	95	95	1.78014	27.9	82	2015-07-30	1	3	2018-11-25	1214
81398	2	1950-06-12	2					2	2015-07-30	4.9	5.76	2.12	1.22	3.57	158	1.58	69.2	89	99	1.74273	27.7	65	2015-07-30	2		2022-10-25	2644
81399	1	1949-10-29	1	2006-01-01	230	160	1	2	2015-07-30	5.3	4.71	2.37	0.84	2.92	169.5	1.695	71.5	87	99	1.83479	24.9	66	2015-07-30	2		2022-10-25	2644
81400	2	1950-01-01	1	2013-01-01	140	90	1	2	2015-07-30	5.2	4.09	1.83	0.93	2.55	161	1.61	64.4	89	97	1.69709	24.8	65	2015-07-30	2		2022-10-25	2644
81401	1	1946-10-13	2					2	2015-07-31	5.2	4.46	1.21	0.97	2.94	182	1.82	70.2	80.5	89	1.88388	21.2	69	2015-07-31	1	2	2021-05-14	2114
81402	1	1949-02-16	2					2	2015-07-31	5	4.31	1.03	1.24	2.68	176	1.76	76.5	88	99.5	1.93391	24.7	66	2015-07-31	2		2022-10-25	2643
81403	1	1947-01-17	1	2004-01-01	190	100	1	2	2015-07-31	6.3	4.86	1.42	1.11	3.12	167	1.67	58.9	80	90	1.65297	21.1	68	2015-07-31	2		2022-10-25	2643
81404	2	1940-10-23	1	1997-01-01	170	90	1	2	2015-07-31	5.9	4.74	1.27	0.96	3.2	149	1.49	55	82	96.5	1.50877	24.8	75	2015-07-31	2		2022-10-25	2643
81405	2	1939-09-21	1	2010-01-01	140	80	1	2	2015-07-31	6.2	5.76	1.77	1.34	3.54	155	1.55	60.8	83.5	99.5	1.61795	25.3	76	2015-07-31
81406	2	1933-06-19	1	1980-01-01	145	80	1	1	2015-07-31	5.5	4.81	2.14	1.16	2.72	158	1.58	72	98	102	1.77764	28.8	82	2015-07-31	2		2022-10-25	2643
81407	2	1938-07-25	1	1985-01-01	140	75	1	1	2015-07-31	7.9	4.53	1.29	1.09	2.95	142	1.42	52.7	86	91	1.44178	26.1	77	2015-07-31	1	4	2020-12-19	1968
81408	2	1949-02-07	1	1990-01-01	220	120	1	2	2015-07-31	5.6	6.61	2	1.68	3.98	161.5	1.615	76.1	103	105	1.84768	29.2	66	2015-07-31	2		2022-10-25	2643
81409	1	1947-08-21	2					2	2015-07-31	4.7	5.62	4.24	0.8	2.6	170.5	1.705	70.1	95	98	1.82209	24.1	68	2015-07-31	2		2022-10-25	2643
81410	2	1946-10-06	2					2	2015-07-31	4.9	5.02	3.69	0.88	2.59	153	1.53	63.5	92	98	1.64279	27.1	69	2015-07-31	2		2022-10-25	2643
81411	2	1944-01-27	1	2005-01-01	150	100	1	1	2015-07-31	7.1	5.97	1.98	1.34	3.73	154.5	1.545	49.4	79	84.5	1.45605	20.7	71	2015-07-31	2		2022-10-25	2643
81412	1	1936-02-02	2					2	2015-07-31	5	4.63	1.16	1.32	2.78	167	1.67	53.4	73	86	1.5739	19.1	79	2015-07-31	2		2022-10-25	2643
81413	2	1941-12-05	1	1975-01-01	170	110	1	1	2015-07-31	5.8	5.32	1.42	1.34	3.44	157	1.57	54.5	77.5	89	1.54169	22.1	74	2015-07-31	2		2022-10-25	2643
81414	1	1933-07-07	1	2010-01-01	165	90	1	2	2015-07-31	5.9	4.37	1.87	0.95	2.62	165	1.65	62.1	83	93.5	1.68708	22.8	82	2015-07-31	2		2022-10-25	2643
81415	2	1946-08-24	2					2	2015-07-31	6.1	5.54	2.18	1.11	3.54	155	1.55	61.6	84	98	1.62856	25.6	69	2015-07-31	2		2022-10-25	2643
81416	2	1950-01-13	2					2	2015-07-31	6.5	5.7	1.94	1.14	3.65	154	1.54	67.4	95	101	1.69801	28.4	65	2015-07-31	2		2022-10-25	2643
81417	2	1941-03-10	1	1974-01-01	160	100	1	1	2015-07-31	8.2	5.03	1.11	1.53	2.95	151	1.51	75	99.5	106	1.77365	32.9	74	2015-07-31	2		2022-10-25	2643
81418	1	1938-01-18	1	2005-01-01	160	90	1	1	2015-07-31	5.6	4.8	2.04	0.93	2.77	167	1.67	71.6	96	99	1.82248	25.7	77	2015-07-31	2		2022-10-25	2643
81419	1	1949-07-15	1	1996-01-01	170	100	1	1	2015-07-31	8.8	4.04	1.16	1.44	2.25	170	1.7	73.2	93	97	1.85921	25.3	66	2015-07-31	2		2022-10-25	2643
81420	1	1949-12-09	1	2010-01-01	150	90	1	2	2015-07-31	5.8	5.25	1.39	0.95	3.51	168	1.68	75.2	97	98	1.87332	26.6	66	2015-07-31	2		2022-10-25	2643
81421	2	1935-09-20	1	2000-01-01	180	95	1	2	2015-07-31	6.1	10.6	7.17	1.33	5.89	150	1.5	56.3	89	92	1.53161	25	80	2015-07-31	2		2022-10-25	2643
81422	2	1935-07-01	2					1	2015-07-31	9.3	7.08	2.76	1.11	4.54	156.5	1.565	50.2	84	89.5	1.47726	20.5	80	2015-07-31	2		2022-10-25	2643
81423	1	1947-10-12	1	2008-01-01	180	80	1	2	2015-07-31	6.3	3.52	1.31	0.96	2.03	167	1.67	73.3	92	97	1.84399	26.3	68	2015-07-31	1	1	2020-11-12	1931
81424	2	1949-07-31	2					2	2015-07-31	5.4	4.16	1.04	1.02	2.65	154	1.54	59.2	85.5	96.5	1.59137	25	66	2015-07-31	2		2022-10-25	2643
81425	2	1949-03-10	2					2	2015-07-31	5.2	3.96	1.27	1.19	2.27	160.5	1.605	57.7	80	95	1.60389	22.4	66	2015-07-31	2		2022-10-25	2643
81426	1	1940-10-02	2					2	2015-07-31	5.5	6.32	1.22	1.74	3.96	174	1.74	65.5	80	94	1.77928	21.6	75	2015-07-31	2		2022-10-25	2643
81427	2	1948-01-11	2					2	2015-07-31	4.9	6.04	2	1.11	4.13	158	1.58	63.9	88.5	97	1.67466	25.6	67	2015-07-31	2		2022-10-25	2643
81428	1	1949-05-22	1	1995-01-01	145	75	1	2	2015-07-31	5.6	4.06	1.31	1.18	2.28	169.5	1.695	77.9	93	100	1.91515	27.1	66	2015-07-31	2		2022-10-25	2643
81429	1	1945-04-27	1	2010-01-01	160	90	1	2	2015-07-31	5.2	3.73	0.92	0.83	2.45	165	1.65	65.1	87	94	1.72735	23.9	70	2015-07-31	2		2022-10-25	2643
81430	2	1947-10-17	2					2	2015-07-31	5.2	5.94	1.34	1.24	4.03	158	1.58	56.6	78	92	1.57611	22.7	68	2015-07-31	2		2022-10-25	2643
81431	2	1947-08-25	2					2	2015-07-31	5	5.44	0.76	1.74	3.46	151	1.51	47.1	65	85.5	1.40555	20.7	68	2015-07-31	2		2022-10-25	2643
81432	2	1938-10-06	1	2013-01-01	170	100	2	2	2015-07-31	5.8	4.54	2.49	1.09	2.6	162.5	1.625	79.3	97	105.5	1.89196	30	77	2015-07-31	2		2022-10-25	2643
81433	2	1947-06-23	2					2	2015-07-31	4.8	5.85	1.9	1.43	4.14	157.5	1.575	57.6	80	92	1.58745	23.2	68	2015-07-31	2		2022-10-25	2643
81434	1	1944-06-27	2					2	2015-07-31	6.4	6.05	2.03	0.93	4.21	157.5	1.575	70.6	96	99	1.75748	28.5	71	2015-07-31	2		2022-10-25	2643
81435	1	1948-03-26	2					1	2015-07-31	6.9	3.18	1.6	0.73	1.79	162	1.62	53.6	73	83	1.55306	20.4	67	2015-07-31	2		2022-10-25	2643
81436	2	1949-11-30	1	1997-01-01	180	100	1	2	2015-07-31	4.7	4.84	1.54	1.31	2.76	157	1.57	42.5	65	85	1.36142	17.2	66	2015-07-31	2		2022-10-25	2643
81437	2	1940-06-07	1	1995-01-01	210	150	1	2	2015-08-03	4.7	4.83	1.19	1.34	2.96	148	1.48	42.5	74	85	1.32183	19.4	75	2015-08-03	1	4	2019-03-08	1313
81438	2	1948-10-10	2					2	2015-08-03	5.5	4.64	1.71	1.11	2.93	153	1.53	54.8	86	95	1.52611	23.4	67	2015-08-03	2		2022-10-25	2640
81439	1	1942-08-24	1	1998-01-01	180	90	1	2	2015-08-03	5	5.13	1.47	1.02	3.59	169	1.69	84.6	100	110	1.99286	29.6	73	2015-08-03	2		2022-10-25	2640
81440	1	1940-11-01	1	1985-01-01	170	100	1	2	2015-08-03	4.5	3.72	1.26	0.91	2.33	161.5	1.615	71.3	99	104	1.78846	27.3	75	2015-08-03	1	4	2021-01-11	1988
81441	2	1946-03-12	1	2005-01-01	180	90	1	2	2015-08-03	4.9	6.1	1.21	1.38	4.16	154	1.54	58.9	80	96	1.58733	24.8	69	2015-08-03	2		2022-10-25	2640
81442	1	1937-11-16	1	2005-01-01	180	70	1	2	2015-08-03	5	5.14	1.57	1.27	3.36	161	1.61	58.4	84	88	1.6161	22.5	78	2015-08-03	2		2022-10-25	2640
81443	2	1939-10-15	2					2	2015-08-03	5.1	4.9	1.26	1.28	3	157	1.57	53.9	74	90	1.53318	21.9	76	2015-08-03	1	2	2016-03-23	233
81444	1	1933-09-09	1	1957-01-01	230	130	1	2	2015-08-03	4.6	3.28	1.11	1.29	1.73	160.5	1.605	58.9	77	93	1.62048	22.9	82	2015-08-03	2		2022-10-25	2640
81445	2	1940-03-26	2					2	2015-08-03	5.8	3.89	0.81	1.57	2.11	156	1.56	54.6	78	91	1.53818	22.4	75	2015-08-03	2		2022-10-25	2640
81446	2	1947-08-25	2					2	2015-08-03	5.1	4.82	1.28	1.26	3.19	158	1.58	58	79	98	1.59548	23.2	68	2015-08-03	1	2	2016-07-31	363
81447	2	1933-05-08	1	2013-01-01	150	90	1	2	2015-08-03	5.2	5.02	1.35	1.18	3.42	157	1.57	64.7	94	103	1.67977	26.2	82	2015-08-03	2		2022-10-25	2640
81448	1	1945-01-01	2					2	2015-08-03	6.4	6.15	3.16	1.13	4.01	158	1.58	64.6	88	93	1.68381	25.9	70	2015-08-03	2		2022-10-25	2640
81449	2	1930-01-28	1	1995-01-01	200	90	1	1	2015-08-03	9.3	6.67	1.29	1.27	4.9	141	1.41	43.1	81	90	1.29926	21.7	85	2015-08-03	2		2022-10-25	2640
81450	1	1948-02-27	2					2	2015-08-03	11	4.69	2.65	0.93	2.68	173.5	1.735	90.6	109	103	2.0896	30.1	67	2015-08-03	2		2022-10-25	2640
81451	2	1948-09-21	1	2002-01-01	150	90	1	2	2015-08-03	6.2	4.85	1.05	1.52	3.01	149	1.49	51.7	71.5	93	1.46281	23.3	67	2015-08-03	2		2022-10-25	2640
81452	2	1946-11-14	2					2	2015-08-03	5.4	6.14	1.88	1.3	4.09	147	1.47	55.3	88	94	1.50269	25.6	69	2015-08-03	2		2022-10-25	2640
81453	2	1950-09-04	2					2	2015-08-03	6.7	8.02	12.76	1	1.42	156	1.56	57.6	82	94	1.57987	23.7	65	2015-08-03	2		2022-10-25	2640
81454	2	1932-10-14	1	1985-01-01	190	100	1	1	2015-08-03	5.2	6.03	1.43	1.32	4.31	146	1.46	66.6	104	105	1.64347	31.2	83	2015-08-03	1	3	2021-03-31	2067
81455	1	1931-04-26	2					2	2015-08-03	6.4	3.96	1.27	1.13	2.36	170	1.7	78.6	97	101	1.92657	27.2	84	2015-08-03	1	4	2019-03-20	1325
81456	2	1949-01-21	1	1969-01-01	170	105	1	2	2015-08-03	4.9	4.91	1.25	1.46	3.15	152	1.52	60.5	79	91	1.59826	26.2	66	2015-08-03	2		2022-10-25	2640
81457	1	1946-08-09	1	1995-01-01	220	130	1	2	2015-08-03	4.9	5.02	1.12	1.25	3.35	160.5	1.605	56.4	78	85.5	1.58572	21.9	69	2015-08-03	2		2022-10-25	2640
81458	1	1946-03-08	2					2	2015-08-03	7	4.78	2.97	1.02	2.59	169	1.69	58	74	89	1.65008	20.3	69	2015-08-03	2		2022-10-25	2640
81459	2	1946-03-08	1	2012-01-01	160	90	1	1	2015-08-03	6.2	5.82	2.73	1.25	3.48	152.5	1.525	58.1	88	92	1.56882	25	69	2015-08-03	2		2022-10-25	2640
81460	1	1945-07-16	2					1	2015-08-03	14.8	4.67	1.35	1.07	3.11	185	1.85	73.6	86	99	1.94479	21.5	70	2015-08-03	1	3	2016-07-22	354
81461	2	1935-02-16	1	1970-01-01	170	100	1	1	2015-08-03	7.3	6.15	2.8	0.71	4.1	155	1.55	58.7	93	96	1.58977	24.4	80	2015-08-03	2		2022-10-25	2640
81462	2	1934-03-26	2					2	2015-08-03	5.5	8.37	6.9	1.24	4.25	144	1.44	67.4	97	107	1.64195	32.5	81	2015-08-03	1	3	2021-11-25	2306
81463	2	1939-10-06	1	1990-01-01	150	90	1	1	2015-08-03	8.6	5.99	1.26	1.78	3.51	152	1.52	50.2	75	88	1.45587	21.7	76	2015-08-03	2		2022-10-25	2640
81464	1	1944-03-01	1	1962-01-01	140	90	1	2	2015-08-03	4.9	4.01	1.52	1.07	2.35	160	1.6	63.5	86	94	1.67995	24.8	71	2015-08-03	2		2022-10-25	2640
81465	2	1948-12-01	1	1992-01-01	180	110	1	2	2015-08-03	5.1	4.52	2.11	1.05	2.76	156	1.56	57.2	85	96	1.57438	23.5	67	2015-08-03	2		2022-10-25	2640
81466	1	1949-10-14	1	2014-01-01	140	90	2	2	2015-08-03	5.1	4.24	1.16	1.07	2.61	165	1.65	62.9	77	90	1.69792	23.1	66	2015-08-03	2		2022-10-25	2640
81467	1	1950-11-03	1	1995-01-01	180	150	1	2	2015-08-03	6.1	4.21	1.79	0.89	2.55	170.5	1.705	73.9	90	99	1.87082	25.4	65	2015-08-03	2		2022-10-25	2640
81468	2	1950-04-03	2					2	2015-08-03	5.1	5.03	1.04	1.21	3.42	153.5	1.535	56.7	78	94	1.55487	24.1	65	2015-08-03	2		2022-10-25	2640
81469	2	1948-09-21	1	2000-01-01	150	100	1	2	2015-08-03	4.7	4.1	1.33	1.23	2.37	158	1.58	71.9	97	104	1.7764	28.8	67	2015-08-03	2		2022-10-25	2640
81470	1	1937-07-22	1	1990-01-01	180	100	1	1	2015-08-03	6.1	5.01	1.27	1.14	3.39	172	1.72	73.9	89	99	1.87904	25	78	2015-08-03	2		2022-10-25	2640
81471	1	1946-01-12	2					2	2015-08-03	5.1	4.34	2.29	0.82	2.69	164	1.64	65.8	84	95	1.73135	24.5	69	2015-08-03	2		2022-10-25	2640
81472	1	1946-02-19	1	2000-01-01	150	80	1	1	2015-08-03	5.8	3.23	2.69	0.84	1.43	162.5	1.625	73.3	100	96	1.81898	27.8	69	2015-08-03	2		2022-10-25	2640
81473	2	1941-01-09	1	1990-01-01	170	95	1	1	2015-08-03	7.2	5.46	5.04	0.95	2.77	163	1.63	72.5	94	109	1.81181	27.3	74	2015-08-03	2		2022-10-25	2640
81474	2	1938-06-09	2					2	2015-08-03	4.7	5.43	2	1.35	3.41	149	1.49	52.3	73	93	1.47127	23.6	77	2015-08-03	2		2022-10-25	2640
81475	1	1934-01-10	1	2009-01-01	160	80	1	2	2015-08-03	5.3	4.7	1.14	1.54	2.89	162.5	1.625	52.7	72	91	1.54234	20	81	2015-08-03	2		2022-10-25	2640
81476	1	1948-03-03	1	1965-01-01	160	90	1	2	2015-08-03	4.9	3.75	3.78	0.74	1.8	173.5	1.735	87.9	98	108	2.05823	29.2	67	2015-08-03	2		2022-10-25	2640
81477	1	1948-02-03	2					2	2015-08-04	4.9	6.23	0.7	2.1	3.93	180	1.8	54.7	70	89	1.65378	16.9	67	2015-08-04	2		2022-10-25	2639
81478	1	1944-02-02	2					1	2015-08-04	5	5.01	0.95	1	3.15	163	1.63	85	107	106	1.96179	32	71	2015-08-04	1	3	2021-03-06	2041
81479	2	1936-11-04	2					2	2015-08-04	5.1	5.57	2.09	1.04	3.61	153	1.53	67.1	86	98	1.68871	28.7	79	2015-08-04	2		2022-10-25	2639
81480	1	1936-08-05	2					2	2015-08-04	4.9	6.01	1.08	1.38	3.83	162	1.62	67.9	84	93	1.748	25.9	79	2015-08-04	2		2022-10-25	2639
81481	1	1947-03-02	1	1997-01-01	180	120	1	2	2015-08-04	4.8	5.24	1.62	1.47	3.11	168.5	1.685	61	78	93	1.68972	21.5	68	2015-08-04	2		2022-10-25	2639
81482	2	1935-07-15	1	2007-01-01	160	90	1	2	2015-08-04	4.5	6	1.58	1.7	3.61	155	1.55	58.5	81	96	1.58706	24.3	80	2015-08-04	2		2022-10-25	2639
81483	1	1948-02-08	2					2	2015-08-04	4.8	5.79	4.1	1.04	3.2	163	1.63	69	95	98	1.76753	26	67	2015-08-04	2		2022-10-25	2639
81484	2	1949-02-21	2					2	2015-08-04	5	4.76	0.76	1.16	2.94	156.5	1.565	59.8	82	97	1.61234	24.4	66	2015-08-04	2		2022-10-25	2639
81485	1	1946-02-20	1	1970-01-01	160	90	2	2	2015-08-04	4.4	5.81	1.24	1.41	3.8	165	1.65	68.8	92	100	1.77576	25.3	69	2015-08-04	2		2022-10-25	2639
81486	1	1941-01-08	1	1995-01-01	180	90	1	2	2015-08-04	5.1	4.83	0.9	1.49	2.98	175	1.75	62.3	84	92	1.74025	20.3	74	2015-08-04	2		2022-10-25	2639
81487	2	1946-09-26	2					2	2015-08-04	4.4	6.49	1.92	1.34	4.09	150.5	1.505	52.8	80	92	1.48571	23.3	69	2015-08-04	2		2022-10-25	2639
81488	1	1948-09-01	1	1965-01-01	200	120	1	2	2015-08-04	7.6	5.61	1.86	1.07	3.54	179	1.79	97.6	113	109	2.20293	30.5	67	2015-08-04	2		2022-10-25	2639
81489	1	1945-07-30	1	1995-01-01	160	90	1	2	2015-08-04	4.5	6	3.17	1.56	3.46	161.5	1.615	65.9	91	93	1.7194	25.3	70	2015-08-04	1	2	2022-06-25	2517
81490	2	1948-08-18	1	2013-01-01	150	90	1	1	2015-08-04	6	7.39	2.51	1.38	4.8	152	1.52	57.8	88	99	1.56219	25	67	2015-08-04	1	2	2016-03-28	237
81491	2	1942-10-02	1	1997-01-01	150	100	1	2	2015-08-04	5.5	5.65	3.24	1.19	3.35	151	1.51	53.9	77	94	1.5036	23.6	73	2015-08-04	2		2022-10-25	2639
81492	2	1948-11-22	1	1965-01-01	180	100	1	2	2015-08-04	4.7	6.2	1.94	1.29	3.81	160	1.6	69	90	101	1.75119	27	67	2015-08-04	2		2022-10-25	2639
81493	1	1945-12-19	2					1	2015-08-04	6.6	4.66	0.87	1.14	2.89	165	1.65	60.3	82	91	1.66245	22.1	70	2015-08-04	1	4	2018-10-02	1155
81494	2	1947-09-15	1	1995-01-01	140	105	1	2	2015-08-04	4.9	3.8	1.56	1.07	2.05	153.5	1.535	58	85	95	1.5726	24.6	68	2015-08-04	2		2022-10-25	2639
81495	2	1949-06-14	1	2000-01-01	160	100	1	2	2015-08-04	6.1	5.18	2.98	1.08	2.95	152	1.52	87.8	111	122	1.92539	38	66	2015-08-04	2		2022-10-25	2639
81496	2	1946-12-10	2					2	2015-08-04	5.1	5.21	3.08	1.44	2.99	156.5	1.565	59.1	81	94	1.60288	24.1	69	2015-08-04	2		2022-10-25	2639
81497	1	1946-05-26	2					2	2015-08-04	4.3	7.28	1.8	1.33	5.01	160	1.6	57.6	80	90	1.6	22.5	69	2015-08-04	2		2022-10-25	2639
81498	1	1950-11-07	2					2	2015-08-04	5.2	5.03	0.88	1.56	3.15	166.5	1.665	67.5	92	97	1.76688	24.3	65	2015-08-04	1	4	2021-05-19	2115
81499	2	1949-03-13	2					2	2015-08-04	4.7	4.86	1.06	1.65	2.78	159	1.59	56.8	73	96	1.58388	22.5	66	2015-08-04	2		2022-10-25	2639
81500	1	1943-06-17	1	2010-01-01	160	120	1	2	2015-08-04	4.7	5.23	3.06	1.05	3	162	1.62	75.8	92	101	1.84689	28.9	72	2015-08-04	2		2022-10-25	2639
81501	2	1946-12-24	2					2	2015-08-04	5.6	6.74	1.73	1.55	4.2	148	1.48	49	72.5	89	1.41931	22.4	69	2015-08-04	2		2022-10-25	2639
81502	1	1943-03-02	2					1	2015-08-04	6.8	4.41	0.69	1.5	2.8	160	1.6	56.2	74	89	1.58044	22	72	2015-08-04	2		2022-10-25	2639
81503	2	1942-08-13	2					2	2015-08-04	5.1	3.36	1.02	1.31	1.73	155.5	1.555	70.9	95	106	1.75	29.3	73	2015-08-04	2		2022-10-25	2639
81504	1	1943-04-23	1	2008-01-01	200	110	1	2	2015-08-04	4.7	4.08	1.06	1.06	2.54	173.5	1.735	67	84	93	1.79695	22.3	72	2015-08-04	2		2022-10-25	2639
81505	1	1947-05-19	2					2	2015-08-04	5.4	6.51	3.84	0.93	3.93	168	1.68	70.7	91.5	95	1.81641	25	68	2015-08-04	2		2022-10-25	2639
81506	1	1948-10-05	2					2	2015-08-04	6.2	4.37	1.55	0.86	2.63	171	1.71	81.5	96	100	1.96755	27.9	67	2015-08-04	2		2022-10-25	2639
81507	2	1950-08-01	1	2005-01-01	180	90	1	2	2015-08-04	5	4.68	1.93	1.35	2.58	154.5	1.545	55.6	76	91	1.54472	23.3	65	2015-08-04	2		2022-10-25	2639
81508	1	1948-02-10	1	2006-01-01	140	90	1	2	2015-08-04	4.9	5.02	1.91	0.71	3.32	165.5	1.655	60.9	89	96	1.67323	22.2	67	2015-08-04	2		2022-10-25	2639
81509	2	1944-07-15	1	2010-01-01	180	100	1	2	2015-08-04	5.5	5.8	0.98	2	3.45	145.5	1.455	52.3	83	93	1.45389	24.7	71	2015-08-04	1	1	2022-04-04	2435
81510	1	1950-06-21	2					2	2015-08-04	5.2	2.76	1.22	1.07	1.26	166	1.66	84.5	96	101	1.97393	30.7	65	2015-08-04	2		2022-10-25	2639
81511	1	1949-05-26	2					2	2015-08-04	5.2	4.64	3.51	0.87	2.76	159	1.59	55	80	91	1.55858	21.8	66	2015-08-04	2		2022-10-25	2639
81512	1	1941-04-16	1	2014-01-01	185	110	1	2	2015-08-04	5	4.59	1.17	1.13	2.64	175	1.75	92.1	103	106	2.11591	30.1	74	2015-08-04	2		2022-10-25	2639
81513	1	1948-09-18	1	1978-01-01	180	105	1	1	2018-05-22	5.7	4.59	2.26	1.41	2.79	153.2	1.532	48.1	65	83	1.43071	20.5	70	2018-05-22	2		2022-10-25	1617
81514	2	1945-01-09	1	1990-01-01	210	80	1	1	2015-08-04	8.6	5.22	1.63	1.23	3.28	169	1.69	86.9	109	106	2.01977	30.4	70	2015-08-04	2		2022-10-25	2639
81515	2	1942-12-06	1	1989-01-01	165	90	1	1	2015-08-05	13.2	7.56	0.87	2.84	4.62	148	1.48	52.8	88	96	1.47332	24.1	73	2015-08-05	1	4	2019-10-25	1542
81516	1	1936-06-25	1	1975-01-01	220	140	1	2	2015-08-05	4.3	5.04	4.2	1.04	2.65	168.5	1.685	78.3	98	104	1.91439	27.6	79	2015-08-05	2		2022-10-25	2638
81517	1	1941-12-06	1	2000-01-01	165	110	1	2	2015-08-05	4.1	5.13	0.66	1.61	3.29	169	1.69	71.2	95	98	1.82824	24.9	74	2015-08-05	2		2022-10-25	2638
81518	1	1940-09-07	1	1985-01-01	185	85	1	2	2015-08-05	4.9	4.9	1.3	1.18	3.18	164.5	1.645	98.7	115	122	2.12369	36.5	75	2015-08-05	2		2022-10-25	2638
81519	1	1932-08-24	1	2010-01-01	150	85	1	2	2015-08-05	4.9	6.26	1.19	1.59	4.24	151	1.51	51.7	85	88	1.47259	22.7	83	2015-08-05	2		2022-10-25	2638
81520	1	1933-05-02	1	1985-01-01	180	70	1	2	2015-08-05	5.2	6.01	1.51	1.25	4.28	167.5	1.675	71	94	100	1.81755	25.3	82	2015-08-05	2		2022-10-25	2638
81521	1	2029-01-30	2					2	2015-08-05	5	3.36	1.55	1.18	1.53	156	1.56	62.8	85	96	1.64965	25.8	86	2015-08-05	1	4	2020-02-02	1642
81522	2	1950-03-18	1	2009-01-01	160	110	1	2	2015-08-05	4.7	4.86	1.93	1.07	2.91	158.5	1.585	62.1	82	95	1.65352	24.7	65	2015-08-05	2		2022-10-25	2638
81523	2	1948-06-05	2					2	2015-08-05	4.2	4.31	0.83	1.35	2.7	166	1.66	62.5	89.5	97.5	1.69763	22.7	67	2015-08-05	2		2022-10-25	2638
81524	1	1947-06-25	2					2	2015-08-05	4.7	4.98	1.33	1.06	3.32	166	1.66	74.6	93.5	95	1.85469	27.1	68	2015-08-05	2		2022-10-25	2638
81525	1	1946-06-08	1	2012-01-01	180	90	1	2	2015-08-05	5.1	5.25	1.98	1.17	3.41	172	1.72	76.6	97	99	1.91305	25.9	69	2015-08-05	2		2022-10-25	2638
81526	2	1941-08-20	1	2010-01-01	170	75	1	2	2015-08-05	4.9	4.68	0.9	1.57	2.8	154.5	1.545	55.8	77	97	1.5475	23.4	74	2015-08-05	2		2022-10-25	2638
81527	2	1935-02-26	2					2	2015-08-05	5.8	4.98	1.42	1.42	3	145	1.45	52.9	84	92.5	1.45969	25.2	80	2015-08-05	1	2	2018-05-15	1014
81528	2	1950-05-15	2					2	2015-08-05	4.2	4.61	1.45	1.43	2.69	155	1.55	64.8	81	100	1.67033	27	65	2015-08-05	2		2022-10-25	2638
81529	2	1939-11-10	2					2	2015-08-05	5.7	4.74	1.12	1.3	3.03	153	1.53	57.1	86	92	1.5578	24.4	76	2015-08-05	1	4	2021-12-25	2334
81530	2	1945-01-04	2					1	2015-08-05	7.6	5.43	1.69	0.95	3.87	152	1.52	61.2	87	95	1.60748	26.5	70	2015-08-05	1	4	2021-11-17	2296
81531	1	1938-10-02	2					2	2015-08-05	4.4	5.75	0.81	1.46	3.68	168.5	1.685	65.5	80	94	1.75093	23.1	77	2015-08-05	1	4	2016-12-15	498
81532	1	1949-02-28	1	2007-01-01	130	100	1	2	2015-08-05	4.5	4.37	1.5	1.35	2.65	163.5	1.635	76.2	102	100	1.86031	28.5	66	2015-08-05	2		2022-10-25	2638
81533	1	1944-09-19	1	2005-01-01	140	90	2	2	2015-08-05	5.3	5.98	1.59	1.16	4.04	169	1.69	71.1	86	98	1.82695	24.9	71	2015-08-05	2		2022-10-25	2638
81534	2	1941-09-28	1	1995-01-01	160	100	1	1	2015-08-05	5	4.05	1.66	1.03	2.41	156.5	1.565	62.1	90	95	1.64305	25.4	74	2015-08-05	2		2022-10-25	2638
81535	1	1950-05-21	1	1987-01-01	146	90	1	1	2015-08-05	6.1	5.16	1.76	1.17	3.36	160.5	1.605	60	81	91	1.63554	23.3	65	2015-08-05	2		2022-10-25	2638
81536	1	1938-04-30	1	1995-01-01	140	80	1	1	2015-08-05	5.2	3.23	1.25	0.98	2.17	163	1.63	54	72	85	1.56365	20.3	77	2015-08-05	2		2022-10-25	2638
81537	2	1948-01-05	1	2014-01-01	140	80	1	2	2015-08-05	4.5	5.85	0.5	2	3.39	149.5	1.495	44.5	68	86	1.35941	19.9	67	2015-08-05	2		2022-10-25	2638
81538	1	1944-11-05	2					2	2015-08-05	4.1	7.11	1	1.66	5.12	165	1.65	61	75	90	1.67207	22.4	71	2015-08-05	2		2022-10-25	2638
81539	1	1946-04-22	1	2006-01-01	180	120	1	1	2015-08-05	8.5	5.05	2.15	1.07	3.1	175	1.75	74.2	91	96	1.8992	24.2	69	2015-08-05	2		2022-10-25	2638
81540	1	1938-09-02	1	2010-01-01	160	90	2	2	2015-08-05	4.1	3.52	0.97	1.44	1.81	160	1.6	49.7	72	87	1.48623	19.4	77	2015-08-05	1	4	2021-12-19	2328
81541	2	1941-09-21	2					2	2015-08-05	3.9	5.44	1.34	1.2	3.64	164.5	1.645	57.7	82.5	95	1.62375	21.3	74	2015-08-05	2		2022-10-25	2638
81542	1	1949-10-24	2					2	2015-08-05	4.2	6.2	2.25	1.34	4.21	174	1.74	68.7	85	98	1.82222	22.7	66	2015-08-05	2		2022-10-25	2638
81543	1	1950-03-23	1	1995-01-01	180	120	1	2	2015-08-05	5.4	6.09	6.36	1.03	3.18	162	1.62	82.7	102	106	1.92912	31.5	65	2015-08-05	1	1	2016-07-24	354
81544	1	1950-07-05	1	2000-01-01	160	110	1	2	2015-08-05	4.1	6.33	1.98	0.97	4.59	165.5	1.655	75.6	95	98	1.86427	27.6	65	2015-08-05	2		2022-10-25	2638
81545	1	1947-09-11	2					2	2015-08-05	4.3	5.43	1.47	1.29	3.58	159	1.59	59.9	83	91	1.62652	23.7	68	2015-08-05	2		2022-10-25	2638
81546	2	1948-08-05	2					2	2015-08-05	4.1	5.34	1.07	1.55	3.51	157	1.57	50.4	74	89	1.48257	20.4	67	2015-08-05	2		2022-10-25	2638
81547	1	1947-11-02	1	2010-01-01	150	95	1	2	2015-08-05	5.8	6.3	1.19	1.15	4.49	162	1.62	56.2	79	87	1.59028	21.4	68	2015-08-05	2		2022-10-25	2638
81548	2	1934-07-21	2					2	2015-08-05	5.1	5.19	0.62	1.9	3.18	163	1.63	48.7	74	86	1.48493	18.3	81	2015-08-05	2		2022-10-25	2638
81549	1	1935-09-17	1	2010-01-01	190	100	1	2	2015-08-05	4.8	4.13	1.1	1.24	2.39	165	1.65	68.3	92	100	1.7693	25.1	80	2015-08-05	2		2022-10-25	2638
81550	2	1947-11-06	1	2006-01-01	230	100	2	1	2015-08-05	6.8	3.77	1.1	1.34	2.07	153	1.53	53.6	85	95	1.5093	22.9	68	2015-08-05	1	2	2022-08-03	2555
81551	2	1949-12-05	2					2	2015-08-05	4.4	5.06	2.35	1.04	3.23	155	1.55	61.8	83	98	1.63121	25.7	66	2015-08-05	2		2022-10-25	2638
81552	2	1935-08-16	1	2000-01-01	150	80	1	2	2015-08-05	4.8	5.73	2.24	1.26	3.73	146	1.46	62.4	92	99	1.59081	29.3	80	2015-08-05	1	2	2015-11-29	116
81553	1	1947-05-16	1	2000-01-01	140	90	2	2	2015-08-05	4.8	3.7	0.96	1.21	2.02	166	1.66	54.5	78	90	1.58526	19.8	68	2015-08-05	1	4	2020-12-25	1969
81554	1	1947-08-15	2					2	2015-08-05	4.3	4.25	0.86	1.89	2.17	158	1.58	51.7	77	86	1.50634	20.7	68	2015-08-05	2		2022-10-25	2638
81555	2	1948-06-03	1	1965-01-01	200	110	1	1	2015-08-05	4.9	5.18	1.39	1.39	3.43	156.5	1.565	70	91	105	1.74444	28.6	67	2015-08-05	1	3	2021-07-23	2179
81556	1	1944-07-17	2					2	2015-08-05	5	4.24	0.97	1.11	2.77	168	1.68	74.5	92	100	1.86458	26.4	71	2015-08-05	2		2022-10-25	2638
81557	2	1947-05-19	2					2	2015-08-05	4.3	8.16	2.52	1.3	6.06	155	1.55	51.3	77	90	1.48619	21.4	68	2015-08-05	2		2022-10-25	2638
81558	1	1943-07-02	1	2000-01-01	180	100	1	2	2015-08-05	5.8	4.27	1	1.23	2.65	161	1.61	70	91	97	1.76934	27	72	2015-08-05	2		2022-10-25	2638
81559	2	1950-11-30	2					2	2015-08-05	4.3	5.66	2.86	1.13	3.49	160.5	1.605	67.7	87	96	1.73732	26.3	65	2015-08-05	2		2022-10-25	2638
81560	1	1949-08-12	2					2	2015-08-05	4.7	4.41	0.99	1.02	2.76	174	1.74	70.3	87	97	1.84332	23.2	66	2015-08-05	1	4	2018-02-01	911
81561	1	1946-09-09	1	2000-01-01	150	100	1	1	2015-08-06	3.3	4.71	4.06	0.87	2.76	168	1.68	72	92	93	1.83303	25.5	69	2015-08-06	2		2022-10-25	2637
81562	1	1949-03-29	2					2	2015-08-06	4.3	3.73	2.82	0.8	1.59	158	1.58	60.5	70	92	1.6295	24.2	66	2015-08-06	2		2022-10-25	2637
81563	1	1946-04-05	1	1986-01-01	180	130	1	2	2015-08-06	4.5	4.06	1.26	1.03	2.65	161	1.61	66.6	88	93	1.72583	25.7	69	2015-08-06	2		2022-10-25	2637
81564	2	1947-08-05	2					2	2015-08-06	4.7	5.37	0.9	2.03	3.22	156	1.56	49.5	75	89	1.46458	20.3	68	2015-08-06	2		2022-10-25	2637
81565	2	1948-11-15	2					2	2015-08-06	4.8	5.37	0.82	1.32	3.68	157	1.57	55	80	95	1.54875	22.3	67	2015-08-06	2		2022-10-25	2637
81566	1	1940-04-10	2					2	2015-08-06	4.9	5.85	1.87	1.2	4.09	171	1.71	92	105	111	2.09045	31.5	75	2015-08-06	2		2022-10-25	2637
81567	1	1946-11-01	2					2	2015-08-06	4.4	6.66	2.26	1.08	4.45	176.5	1.765	70	79	96	1.85255	22.5	69	2015-08-06	2		2022-10-25	2637
81568	2	1948-09-07	1	1965-01-01	220	105	1	2	2015-08-06	5.4	4.65	1.73	1.49	2.84	164.5	1.645	73.9	88	102	1.83761	27.3	67	2015-08-06	2		2022-10-25	2637
81569	2	1932-02-29	1	1995-01-01	160	90	1	1	2015-08-06	7.9	4.51	2.17	1.46	2.27	153.5	1.535	89.7	122	129	1.95569	38.1	83	2015-08-06	2		2022-10-25	2637
81570	2	1940-11-07	1	2014-01-01	160	90	1	1	2015-08-06	9.4	3.54	2.67	0.86	1.78	147.5	1.475	59.2	95	102	1.55742	27.2	75	2015-08-06	2		2022-10-25	2637
81571	2	1950-12-06	2					2	2015-08-06	4.8	5.03	1.37	1.17	3.16	158	1.58	70.9	86	104	1.76401	28.4	65	2015-08-06	2		2022-10-25	2637
81572	1	1949-01-16	1	2005-01-01	160	100	1	1	2015-08-06	6.7	5.56	2.2	1.27	3.47	179	1.79	85.2	96	106	2.05824	26.6	66	2015-08-06	2		2022-10-25	2637
81573	1	1949-05-11	2					2	2015-08-06	4	4.32	0.98	1	2.77	164	1.64	65.4	79	92	1.72607	24.3	66	2015-08-06	2		2022-10-25	2637
81574	2	1947-02-28	2					2	2015-08-06	4.5	5.6	1.11	1.64	3.89	167	1.67	59.1	76	92	1.65577	21.2	68	2015-08-06	2		2022-10-25	2637
81575	2	1950-08-01	1	2000-01-01	170	110	1	1	2015-08-06	4.7	4.26	1.07	1.29	2.83	165	1.65	59.3	73	95	1.64861	21.8	65	2015-08-06	2		2022-10-25	2637
81576	2	1939-12-25	1	2010-01-01	150	90	1	2	2015-08-06	5.1	3.94	1.26	1.64	2.17	152	1.52	53.2	73	94	1.49874	23	76	2015-08-06	2		2022-10-25	2637
81577	1	1935-03-08	1	1985-01-01	140	80	1	1	2015-08-06	5.6	3.42	0.84	1.12	2.08	160	1.6	54	79	91	1.54919	21.1	80	2015-08-06	2		2022-10-25	2637
81578	2	1942-01-16	2					2	2015-08-06	4.6	6.42	1.83	1.67	4.29	154	1.54	72.9	94	103	1.76593	30.7	73	2015-08-06	2		2022-10-25	2637
81579	2	1933-11-04	2					2	2015-08-06	4.7	6.33	1.72	1.96	3.89	142	1.42	50.3	83	89	1.40857	24.9	82	2015-08-06	2		2022-10-25	2637
81580	1	1945-12-24	2					2	2015-08-06	5.4	5.08	1.36	1.05	3.64	155	1.55	55.2	78	89	1.54164	23	70	2015-08-06	2		2022-10-25	2637
81581	1	1944-12-15	2					2	2015-08-06	5.3	4.28	0.82	1.22	2.94	151	1.51	66.6	94	100	1.67138	29.2	71	2015-08-06	2		2022-10-25	2637
81582	2	1939-03-13	2					2	2015-08-06	4.7	5.42	0.86	2.65	2.67	153	1.53	43.2	65	86	1.35499	18.5	76	2015-08-06	2		2022-10-25	2637
81583	1	1941-02-28	1	2013-01-01	170	80	2	2	2015-08-06	4.8	5.58	2.81	1.13	3.67	175	1.75	83.4	92	102	2.0135	27.2	74	2015-08-06	1	1	2020-07-03	1793
81584	2	1947-02-02	2					2	2015-08-06	4.6	5.47	2.28	1.33	3.55	160	1.6	63.5	89	96	1.67995	24.8	68	2015-08-06	2		2022-10-25	2637
81585	2	1948-08-07	2					2	2015-08-06	5.7	4.52	0.71	1.64	2.62	153	1.53	53.3	76	90	1.50507	22.8	67	2015-08-06	2		2022-10-25	2637
81586	2	1947-12-17	2					2	2015-08-06	5.3	4.06	0.95	1.52	2.45	153	1.53	56.3	76	95	1.54685	24.1	68	2015-08-06	2		2022-10-25	2637
81587	1	1947-09-05	1	1985-01-01	150	100	1	2	2015-08-06	5.5	3.74	0.89	1.19	2.24	170	1.7	115.8	127	115	2.33845	40.1	68	2015-08-06	2		2022-10-25	2637
81588	2	1949-11-02	1	1998-01-01	145	100	1	2	2015-08-06	5.5	5.87	2.42	1.54	3.61	151.5	1.515	67.7	89	112	1.68791	29.5	66	2015-08-06	2		2022-10-25	2637
81589	1	1942-03-15	2					2	2015-08-06	4.4	4.59	1.17	1.48	2.91	163.5	1.635	65.4	81	92	1.72344	24.5	73	2015-08-06	2		2022-10-25	2637
81590	2	1947-11-15	2					1	2015-08-06	4.1	4.38	0.61	1.55	2.72	159	1.59	47.6	73	88	1.44994	18.8	68	2015-08-06	2		2022-10-25	2637
81591	1	1943-12-15	2					2	2015-08-06	4.6	4.83	1.09	1.75	2.86	166	1.66	67.7	80	89	1.76684	24.6	72	2015-08-06	2		2022-10-25	2637
81592	2	1947-08-04	1	2015-01-01	200	120	1	2	2015-08-06	4.7	6.16	1.35	1.68	3.71	162	1.62	54.4	74	91	1.56461	20.7	68	2015-08-06	2		2022-10-25	2637
81593	2	1944-12-14	1	2002-01-01	180	90	1	2	2015-08-06	5.6	5.39	0.91	1.54	3.55	156	1.56	56.4	76	91	1.56333	23.2	71	2015-08-06	2		2022-10-25	2637
81594	2	1946-01-10	2					2	2015-08-06	4.3	5.09	1.67	0.87	3.57	156	1.56	63.3	87	99	1.6562	26	69	2015-08-06	2		2022-10-25	2637
81595	2	1948-02-02	2					1	2015-08-06	11.5	3.5	1.89	1.57	1.45	171	1.71	83.9	104	112	1.99631	28.7	67	2015-08-06	2		2022-10-25	2637
81596	1	1944-12-08	2					2	2015-08-06	8.8	5.02	3.77	0.87	2.91	170	1.7	88.8	104	101	2.04776	30.7	71	2015-08-06	1	3	2021-07-15	2170
81597	2	1936-09-26	2					2	2015-08-06	5.2	6.18	1.39	1.92	4.01	150	1.5	43.2	60	86	1.34164	19.2	79	2015-08-06	2		2022-10-25	2637
81598	2	1949-10-09	1	2012-01-01	180	110	1	2	2015-08-06	4.7	4.85	1.29	1.75	2.93	160	1.6	55.2	76	90	1.56631	21.6	66	2015-08-06	2		2022-10-25	2637
81599	2	1938-10-18	1	2008-01-01	160	100	1	2	2015-08-06	5.9	5.47	1.72	1.04	3.99	151	1.51	64.4	94	104	1.64354	28.2	77	2015-08-06	2		2022-10-25	2637
81600	1	1948-02-28	2					2	2016-05-24	5.6	4.5	1.09	1.65	2.46	166.5	1.665	72.8	96	103	1.83494	26.3	68	2016-05-24	2		2022-10-25	2345
81601	1	2028-02-05	1	2006-01-01	250		1	2	2016-05-24	5.1	4.09	1.03	1.06	2.67	157	1.57	64.5	100	118	1.67718	26.2	88	2016-05-24	1	3	2019-04-21	1062
81602	1								2016-05-25	5.6	5.32	0.82	1.08	4.11	165	1.65	70	94	106	1.79118	25.7		2016-05-25
81603	2	1951-05-19	2					1	2016-05-24	8.1	4.58	1.36	1.09	3.06	168	1.68	67.6	100	102	1.77614	24	65	2016-05-24	1	4	2017-01-08	229
81604	2	1950-04-02	2					2	2016-05-24	3.9	6.01	1.44	1.78	3.75	157	1.57	52	79	91	1.50591	21.1	66	2016-05-24	2		2022-10-25	2345
81605	1	1949-08-23	1	2010-01-01	160	130	1	2	2016-05-24	5	4.79	1.17	1.33	3.16	178.5	1.785	80.5	90	109	1.99786	25.3	67	2016-05-24	2		2022-10-25	2345
81606	1	1950-12-13	1	2016-01-01	180	120	1	2	2016-05-24	4.8	4.48	1.47	1.19	2.93	179.5	1.795	90.6	104	115	2.12542	28.1	66	2016-05-24	2		2022-10-25	2345
81607	2	1937-09-21	1	2002-01-01	160	80	1	1	2016-05-24	9	7.01	3.92	1.13	4.59	158	1.58	67.3	115	119	1.71864	27	79	2016-05-24	2		2022-10-25	2345
81608	1	1932-03-18	1	2005-01-01	180	93	1	2	2016-05-24	4.4	5.42	1.08	1.47	3.76	164	1.64	63	100	110	1.69411	23.4	84	2016-05-24	2		2022-10-25	2345
81609	1	1950-11-13	2					2	2016-05-24	5.1	5.41	0.91	1.84	3.33	175.5	1.755	73.8	90	102	1.89677	24	66	2016-05-24	2		2022-10-25	2345
81610	2	1950-05-16	1	1968-01-01	150	100	1	2	2016-05-24	6.1	6.87	0.97	2.66	4.04	157	1.57	50.5	75	92	1.48404	20.5	66	2016-05-24	2		2022-10-25	2345
81611	2	1951-03-22	1	2001-01-01	170	100	1	1	2016-05-24	6.3	3.84	1.25	1.46	1.95	150	1.5	55.5	90	105	1.52069	24.7	65	2016-05-24	2		2022-10-25	2345
81612	1	1935-01-28	1	2009-01-01	175	90	1	2	2016-05-24	5.4	4.24	0.83	1.19	2.68	173.5	1.735	63.2	85	98	1.74525	21	81	2016-05-24	2		2022-10-25	2345
81613	2	1950-12-24	2					2	2016-05-24	4.5	4.44	0.88	1.33	2.73	158.5	1.585	51.5	73	85	1.5058	20.5	66	2016-05-24	2		2022-10-25	2345
81614	2	1949-12-12	2					2	2016-05-24						153.5	1.535	39.4	65	85	1.29614	16.7	67	2016-05-24	2		2022-10-25	2345
81615	2	1947-08-19	2					2	2016-05-24	5.3	5.19	1.15	1.31	3.5	151.5	1.515	48.7	82	100	1.43159	21.2	69	2016-05-24	2		2022-10-25	2345
81616	2	1941-11-08	1	1996-01-01	140	90	1	2	2016-05-24	9.8	4.75	3.31	1.34	2.47	150	1.5	64.2	100	113	1.63554	28.5	75	2016-05-24	2		2022-10-25	2345
81617	1	1937-04-05	1	1986-01-01	160	90	1	2	2016-05-24						180	1.8	87.1	107	118	2.08686	26.9	79	2016-05-24	2		2022-10-25	2345
81618	2	1936-05-28	1	2017-01-01	160	80	1	2	2018-05-22	4.6	5.21	1.21	1.59	3.35	151	1.51	49.6	84	96	1.44237	21.8	82	2018-05-22	2		2022-10-25	1617
81619	2	1948-11-09	2					1	2016-05-25	7.1	3.79	1.2	0.99	2.24	168.5	1.685	75.4	103	107	1.8786	26.6	68	2016-05-25	2		2022-10-25	2344
81620	1	1951-05-20	1	2009-01-01	145	90	1	2	2016-05-25	4.4	5.61	2.04	1.41	3.53	173	1.73	68.6	83	98	1.81566	22.9	65	2016-05-25	2		2022-10-25	2344
81621	2	1945-10-10	2					2	2016-05-25	6.2	6.15	1.91	1.45	3.9	154.5	1.545	59.7	86	99	1.60066	25	71	2016-05-25	2		2022-10-25	2344
81622	1	1949-12-18	2					2	2016-05-25	4.3	4.09	1.3	0.9	2.68	170.5	1.705	74.2	91	101	1.87462	25.5	67	2016-05-25	2		2022-10-25	2344
81623	2	1950-07-13	2					2	2016-05-26	4.7	5.54	2.83	1.23	3.36	163	1.63	59.4	83	99	1.63997	22.4	66	2016-05-26	2		2022-10-25	2343
81624	1	1950-09-08	1	1968-01-01	180	85	1	2	2016-05-26	6.3	5.78	0.98	1.43	4	165	1.65	64.3	88	94	1.71671	23.6	66	2016-05-26	2		2022-10-25	2343
81625	1	1951-01-10	2					2	2016-05-25	4.9	7	3.95	1.08	4.17	167	1.67	66.5	86	90	1.75638	23.8	65	2016-05-25	2		2022-10-25	2344
81626	1	1949-01-24	2					2	2016-05-25	4.8	4.61	0.89	1.37	2.97	175	1.75	64.5	94	104	1.77071	21.1	67	2016-05-25	2		2022-10-25	2344
81627	1	1948-02-25	2					2	2016-05-25	4.4	5.33	1.44	1.17	3.36	164	1.64	71.5	91	104	1.80478	26.6	68	2016-05-25	2		2022-10-25	2344
81628	2	1947-11-28	1	1997-01-01	200	120	1	2	2016-05-25	5.6	5.22	1.6	1.22	3.33	156	1.56	66.5	97	106.5	1.69755	27.3	69	2016-05-25	2		2022-10-25	2344
81629	2	1946-06-06	1	1986-01-01	160	110	1	1	2016-05-25	11.9	4.99	4.26	1.27	2.34	156	1.56	57	96.4	100	1.57162	23.4	70	2016-05-25	2		2022-10-25	2344
81630	1	1941-11-18	2					2	2016-05-25	4.3	5.84	1.69	1.13	4	165.5	1.655	66.4	101	106	1.74716	24.2	75	2016-05-25	2		2022-10-25	2344
81631	1	1949-10-26	2					2	2016-05-25	4.7	8.5	1.56	1.99	5.88	167.4	1.674	59.5	83	96.4	1.66336	21.2	67	2016-05-25	1	2	2018-04-14	689
81632	2	1951-04-07	2					2	2016-05-25	5.7	7.33	1.27	1.14	5.44	152.5	1.525	67.1	96	106	1.68595	28.9	65	2016-05-25	2		2022-10-25	2344
81633	2	1948-08-02	2					2	2016-05-25	4.9	6.34	2.23	1.37	4.37	150.5	1.505	37.1	75	86.5	1.24539	16.4	68	2016-05-25	2		2022-10-25	2344
81634	2	1947-05-07	2					2	2016-05-25	4.8	5.58	1.62	1.68	3.27	159	1.59	50.9	80	95.5	1.49936	20.1	69	2016-05-25	2		2022-10-25	2344
81635	2	1940-08-27	2					1	2016-05-25	7.5	5.79	1.6	1.16	4.04	152	1.52	65	98	103	1.65664	28.1	76	2016-05-25	2		2022-10-25	2344
81636	2	1951-08-20	2					2	2016-05-25	6	5.56	1.63	1.26	3.59	164	1.64	73.4	97	103	1.8286	27.3	65	2016-05-25	2		2022-10-25	2344
81637	1	1950-01-12	1	1980-01-01			1	1	2018-05-22	11	3.76	1.13	1.07	2.32	172	1.72	87.2	102	102	2.04113	29.5	68	2018-05-22	1	3	2021-12-19	1307
81638	2	1946-04-24	1	2015-01-01	150	80	1	2	2016-05-26	4	4.81	2.03	1.11	2.95	150	1.5	73.2	104	108	1.74642	32.5	70	2016-05-26	2		2022-10-25	2343
81639	2	1937-07-20	1	2000-01-01	170	80	1	2	2016-05-26	4.8	6.32	1.04	2.11	3.75	154.5	1.545	53.8	82	98	1.51951	22.5	79	2016-05-26	1	1	2021-09-30	1953
81640	2	1950-04-17	2					2	2016-05-26	4.7	5.59	1.03	1.89	3.24	153.5	1.535	72.2	95	110	1.75457	30.6	66	2016-05-26	2		2022-10-25	2343
81641	1	1938-12-07	1	2010-01-01	180	80	1	2	2016-05-26	4.1	4.51	1.07	1.62	2.42	158.5	1.585	68.6	99	101	1.7379	27.3	78	2016-05-26	2		2022-10-25	2343
81642	2	1945-02-17	1	1965-01-01	210	110	1	2	2016-05-26	5	3.72	0.87	1.45	1.93	154	1.54	67.6	107	102	1.70052	28.5	71	2016-05-26	2		2022-10-25	2343
81643	1	1950-01-22	1	2007-01-01	160	100	1	2	2016-05-26	5.5	4.9	0.55	1.67	2.85	169.5	1.695	72.9	97	89	1.85267	25.4	66	2016-05-26	2		2022-10-25	2343
81644	2	1949-10-05	2					2	2016-05-26	5.1	4.56	1.46	1.39	2.55	162	1.62	64.3	92	98	1.70103	24.5	67	2016-05-26	2		2022-10-25	2343
81645	1	1950-09-13	2					2	2016-05-26	5.1	4.76	1.76	1.23	2.84	172.5	1.725	72.5	93	102	1.86386	24.4	66	2016-05-26	2		2022-10-25	2343
81646	1	1949-04-20	2					2	2016-05-26	5.2	4.96	1.5	1.34	3.06	171.5	1.715	70.2	93	96	1.82873	23.9	67	2016-05-26	2		2022-10-25	2343
81647	2	1950-09-02	2					2	2016-05-26	5.4	7.55	1.37	1.42	5.61	163	1.63	65.7	82	104	1.72475	24.7	66	2016-05-26	2		2022-10-25	2343
81648	2	1950-09-05	2					2	2016-05-26	5.6	5.71	1.08	1.81	3.42	155	1.55	47.9	69	89	1.43609	19.9	66	2016-05-26	2		2022-10-25	2343
81649	1	1932-08-24	1	1990-01-01	210	115	1	2	2016-05-26	5.6	4.47	0.89	1.74	2.27	165	1.65	60.7	85	97	1.66796	22.3	84	2016-05-26	2		2022-10-25	2343
81650	1	1944-01-06	2					2	2016-05-26	5.6	4.37	1.29	1.25	2.64	161.5	1.615	55	82	93	1.57078	21.1	72	2016-05-26	2		2022-10-25	2343
81651	1	1951-04-14	2					2	2016-05-26	4.6	4.83	0.7	1.64	3.03	172.5	1.725	74.5	90	99.5	1.88939	25	65	2016-05-26	2		2022-10-25	2343
81652	2	1950-02-07	1	1998-01-01	150	92	1	2	2016-05-26	5.4	6.54	1.36	1.14	5	162	1.62	56.4	83	96	1.59311	21.5	66	2016-05-26	2		2022-10-25	2343
81653	2	1943-06-11	2					2	2016-05-26	4.8	5.27	1.39	1.23	3.6	148.5	1.485	45.6	91	79	1.3715	20.7	73	2016-05-26	2		2022-10-25	2343
81654	2	1951-04-29	2					2	2016-05-26	4.7	6.37	0.87	1.91	4.05	149.5	1.495	48.5	71	92	1.41919	21.7	65	2016-05-26	2		2022-10-25	2343
81655	1	1951-03-10	1	2013-01-01	150	95	1	1	2016-05-27	7.1	4.54	0.59	1.82	2.53	162.5	1.625	65.8	92	99	1.72341	24.9	65	2016-05-27	2		2022-10-25	2342
81656	2	2026-08-09	1	1976-01-01	200	110	1	2	2016-05-27	4.6	4.51	1.42	1.02	2.9	152	1.52	57.4	90	102	1.55678	24.8	90	2016-05-27	1	4	2020-08-07	1533
81657	1	1950-04-26	2					2	2016-05-27	5.4	5.28	1.74	1.07	3.47	164.5	1.645	70	90	103	1.78847	25.9	66	2016-05-27	2		2022-10-25	2342
81658	2	1937-02-20	1	1971-01-01	160	95	1	1	2016-05-27	7.4	6.5	1.5	1.73	4.2	155	1.55	55.4	89	96	1.54443	23.1	79	2016-05-27	2		2022-10-25	2342
81659	1	1938-01-15	1	1983-01-01	160	140	1	2	2016-05-27	5.4	3.29	0.9	1.36	1.62	165	1.65	68.6	92	99	1.77318	25.2	78	2016-05-27	2		2022-10-25	2342
81660	1	1948-04-26	2					2	2016-05-27	4.7	4.44	1.48	1.11	2.79	172	1.72	84.7	98	110	2.01166	28.6	68	2016-05-27	2		2022-10-25	2342
81661	1	1944-05-21	1	1996-01-01	180	100	1	1	2016-05-27	8.4	4.06	1.64	1.17	2.14	168.5	1.685	81	99	109	1.94711	28.5	72	2016-05-27	2		2022-10-25	2342
81662	2	1948-03-19	1	2003-01-01	190	150	1	2	2016-05-27	4.7	5.38	1.42	1.49	3.26	151	1.51	69.1	98	104	1.70246	30.3	68	2016-05-27	2		2022-10-25	2342
81663	1	1946-03-04	2					2	2016-05-27	5.1	4.41	0.71	1.18	2.89	172	1.72	50	71	87	1.5456	16.9	70	2016-05-27	2		2022-10-25	2342
81664	2	1950-01-11	1	1986-01-01	156	96	1	2	2016-05-27	5	6.21	1.02	2.12	3.82	162	1.62	57	75	95.5	1.60156	21.7	66	2016-05-27	2		2022-10-25	2342
81665	1	1944-04-09	2					2	2016-05-27	5.5	6.06	1.69	1.54	3.8	171	1.71	63.3	78	88	1.734	21.6	72	2016-05-27	2		2022-10-25	2342
81666	1	1950-01-12	2					2	2016-05-27	5.2	3.71	0.55	1.98	1.46	159	1.59	53.3	78	88	1.5343	21.1	66	2016-05-27	2		2022-10-25	2342
81667	2	1948-08-04	2					2	2016-05-27	4.9	7.42	1.73	1.68	5.02	158	1.58	49.3	68	90	1.47096	19.7	68	2016-05-27	2		2022-10-25	2342
81668	1	1951-08-10	1	2016-01-01	160	80	2	1	2016-05-27	7.3	3.94	1.12	1.17	2.36	172.5	1.725	78.3	98	107	1.93698	26.3	65	2016-05-27	2		2022-10-25	2342
81669	2	1950-07-31	1	1995-01-01	150	90	1	1	2016-05-30	6.7	4.75	1.1	1.01	3.16	159.5	1.595	71.1	93	109	1.77486	27.9	66	2016-05-30	2		2022-10-25	2339
81670	1	1951-07-30	1	2006-01-01	160	95	1	2	2016-05-30	5.4	5.61	3.37	1.2	3.19	170.5	1.705	70.4	87	101	1.82599	24.2	65	2016-05-30	2		2022-10-25	2339
81671	2	1934-08-27	2					2	2016-05-30	4.7	5.97	0.85	2.34	3.21	152	1.52	45.6	77	88	1.38756	19.7	82	2016-05-30	2		2022-10-25	2339
81672	2	1950-08-29	1	2005-01-01	160	90	1	1	2016-05-30	7.1	4.57	2.73	1.24	2.42	154.5	1.545	66.9	95	104	1.69444	28	66	2016-05-30	2		2022-10-25	2339
81673	2	1948-10-30	2					2	2016-05-30	6.1	4.65	5.04	0.94	1.52	163.5	1.635	65.1	82	101	1.71948	24.4	68	2016-05-30	2		2022-10-25	2339
81674	2	1949-04-11	2					2	2016-05-30	4.7	6.82	1.99	1.37	4.47	153.5	1.535	54.3	81	94	1.52161	23	67	2016-05-30	2		2022-10-25	2339
81675	1	1950-07-01	1	1996-01-01	170	110	1	2	2016-05-30	5.2	4.07	1.03	0.92	2.7	164.5	1.645	63.2	86	92	1.69938	23.4	66	2016-05-30	2		2022-10-25	2339
81676	1	1938-02-08	1	2003-01-01	180	80	1	2	2018-05-22	4.8	5.34	1.74	1.28	3.7	165	1.65	71	95	99.5	1.80393	26.1	80	2018-05-22	2		2022-10-25	1617
81677	1	1945-08-21	2					2	2016-05-30	5.7	4.77	2.95	0.94	2.74	167	1.67	91.5	113	111	2.06024	32.8	71	2016-05-30	2		2022-10-25	2339
81678	2	1939-04-14	1	2000-01-01	160	100	1	2	2016-05-30	5.8	5.67	1.5	1.55	3.5	142	1.42	54.4	85	104	1.46485	27	77	2016-05-30	2		2022-10-25	2339
81679	1	1950-02-21	1	2014-01-01	160	85	1	1	2016-05-30	6.7	4.93	0.98	1.26	3.22	175	1.75	72.9	86	100	1.88249	23.8	66	2016-05-30	2		2022-10-25	2339
81680	1	1951-05-19	2					2	2016-05-30	4.8	5.52	0.84	1.42	3.48	166.5	1.665	65	85	95	1.73385	23.4	65	2016-05-30	2		2022-10-25	2339
81681	1	1931-11-26	2					2	2016-05-30						155.5	1.555	57.5	91	97	1.57597	23.8	85	2016-05-30	2		2022-10-25	2339
81682	2	1943-02-22	1	2006-01-01	180	140	1	2	2016-05-31	4.3	4.86	1.49	1.55	2.85	156.5	1.565	48.4	80	95	1.45054	19.8	73	2016-05-31	2		2022-10-25	2338
81683	2	1950-06-20	2					2	2016-05-31	4.6	5.67	1.27	1.56	3.71	165.5	1.655	55	80	93	1.59012	20.1	66	2016-05-31	2		2022-10-25	2338
81684	1	1950-04-17	2					2	2016-05-31	4.8	4.89	1.04	0.84	3.73	146	1.46	63	92	97.3	1.59844	29.6	66	2016-05-31	1	2	2019-08-05	1161
81685	2	1948-02-27	2					2	2016-05-31	4.4	4.29	0.73	1.84	2.19	155	1.55	40	64	83	1.31233	16.6	68	2016-05-31	2		2022-10-25	2338
81686	1	1950-07-21	2					2	2016-05-31	4.8	5.54	0.66	2.24	3.01	177	1.77	61.8	76	91	1.74313	19.7	66	2016-05-31	2		2022-10-25	2338
81687	2	2027-04-05	1	2016-01-01	149	88	1	2	2016-05-31	4.6	3.28	1.3	1.22	1.63	151	1.51	66	89	105	1.66383	28.9	89	2016-05-31	2		2022-10-25	2338
81688	1	1948-06-05	2					2	2016-05-31	5.2	4.64	1.64	0.78	3.23	171	1.71	74.7	93	103	1.88368	25.5	68	2016-05-31	2		2022-10-25	2338
81689	2	1950-12-11	2					2	2016-05-31	4.8	6.22	2.35	1.26	4.08	157	1.57	62.6	95	98	1.65229	25.4	66	2016-05-31	2		2022-10-25	2338
81690	1	1949-10-01	2					2	2016-05-31	5.9	4.41	2.05	0.98	2.77	167	1.67	67.2	84	97	1.7656	24.1	67	2016-05-31	1	1	2021-12-28	2037
81691	1	1949-11-06	2					2	2016-05-31	4.5	5.42	2.14	1.45	3.3	161	1.61	69	90	98	1.75665	26.6	67	2016-05-31	2		2022-10-25	2338
81692	2	1947-07-30	1	1980-01-01	180	110	2	2	2016-05-31	4.6	4.79	0.94	1.44	3.02	163	1.63	62.8	81	99	1.68625	23.6	69	2016-05-31	2		2022-10-25	2338
81693	2	1946-11-01	2					2	2016-05-31	4.9	5.3	1.72	1.4	3.36	153	1.53	65	94	104	1.66208	27.8	70	2016-05-31	1	1	2017-01-25	239
81694	1	1943-11-30	1	2008-01-01			1	2	2016-05-31	6.2	6.44	2.84	1.16	4.11	170	1.7	82.8	92	103	1.97737	28.7	73	2016-05-31	2		2022-10-25	2338
81695	2	1934-12-25	1	2014-01-01	160	100	1	2	2016-05-31	12.4	5.31	1.36	1.27	3.6	154	1.54	79.4	105	116	1.84297	33.5	82	2016-05-31	1	3	2020-03-06	1375
81696	1	1932-02-23	2					2	2016-05-31	5.2	6.46	1.45	1.53	4.49	163	1.63	48	72	85	1.47422	18.1	84	2016-05-31	2		2022-10-25	2338
81697	2	1951-07-27	2					2	2016-05-31	4.5	5.55	1.08	1.45	3.72	150	1.5	53.3	78	94	1.49025	23.7	65	2016-05-31	2		2022-10-25	2338
81698	1	1951-04-16	1	2000-01-01	220	120	1	2	2016-05-31	3.8	3.16	1.22	1.34	1.44	162	1.62	50.9	84	93	1.51344	19.4	65	2016-05-31	1	4	2016-12-20	203
81699	2	1939-09-29	2					2	2016-06-01	4.9	4.69	0.71	1.36	3.02	156.5	1.565	54.4	83	91	1.53782	22.2	77	2016-06-01	1	2	2021-03-31	1764
81700	1	1932-07-23	1	2015-01-01			1	2	2016-06-01	4.7	3.78	1.9	1.03	2.14	162.5	1.625	67.8	96	101	1.7494	25.7	84	2016-06-01	2		2022-10-25	2337
81701	2	1946-05-29	2					1	2016-06-01	7.3	5.62	1.46	1.39	3.77	161	1.61	52.3	83	94	1.52937	20.2	70	2016-06-01	2		2022-10-25	2337
81702	2	1951-02-22	2					2	2016-06-01	4.8	5.95	1.03	2.11	3.65	163	1.63	66.3	87	107	1.7326	25	65	2016-06-01	2		2022-10-25	2337
81703	2	1933-09-30	1	2016-01-01	180	80	1	1	2016-06-01	4.2	3.74	0.74	1.46	2.11	147	1.47	46	83	98	1.37052	21.3	83	2016-06-01	2		2022-10-25	2337
81704	1	2019-10-05	1	1970-01-01	170	70	1	1	2016-06-01	6.6	3.08	0.56	1.28	1.51	162	1.62	65.9	90	99	1.72206	25.1	97	2016-06-01	1	3	2021-05-31	1825
81705	1	1943-04-24	1	2009-01-01	225	125	1	2	2016-06-01	4.9	4.63	1.71	0.74	3.12	170	1.7	74.4	93	104	1.87439	25.7	73	2016-06-01	2		2022-10-25	2337
81706	2	1947-07-08	1	2004-01-01	180	100	1	1	2016-06-01	7.3	5.25	1.66	1.54	3.09	164.5	1.645	69.2	90	100	1.77822	25.6	69	2016-06-01	2		2022-10-25	2337
81707	2	1949-08-19	2					2	2016-06-01	4.6	4.76	1.24	1.37	3.04	150	1.5	51.3	87	94	1.46202	22.8	67	2016-06-01	2		2022-10-25	2337
81708	1	1946-11-03	2					2	2016-06-01	4.9	4.88	1.38	1.89	2.56	167	1.67	72.7	90	93	1.83643	26.1	70	2016-06-01	2		2022-10-25	2337
81709	2	1950-12-07	2					1	2016-06-01	10.6	4.58	0.9	1.45	2.68	150.5	1.505	64	96	103	1.63571	28.3	66	2016-06-01	2		2022-10-25	2337
81710	1	1942-07-15	1	2010-01-01	160	80	1	2	2016-06-01						160	1.6	57.5	85	89	1.59861	22.5	74	2016-06-01	2		2022-10-25	2337
81711	2	2026-03-31	2					2	2016-06-01						147.5	1.475	48.2	87	87.5	1.4053	22.2	90	2016-06-01	2		2022-10-25	2337
81712	1	1947-04-05	1	1987-01-01	170	110	1	2	2016-06-02	5	3.06	2	0.91	1.54	167	1.67	72.4	90	97	1.83264	26	69	2016-06-02	2		2022-10-25	2336
81713	2	1944-03-07	1	1998-01-01	130	90	1	2	2016-06-02	4.7	3.92	1.57	1.55	1.92	156	1.56	61.7	88	96	1.63514	25.4	72	2016-06-02	2		2022-10-25	2336
81714	1	1944-01-20	2					2	2016-06-02	4.9	4.62	2.98	0.82	2.72	169.5	1.695	80.2	94	101	1.94321	27.9	72	2016-06-02	2		2022-10-25	2336
81715	1	1946-10-26	2					2	2016-06-02	5	4.13	1.23	0.92	2.84	163	1.63	64.4	85	98	1.7076	24.2	70	2016-06-02	2		2022-10-25	2336
81716	1	1949-04-06	1	1969-01-01	180	140	2	2	2016-06-03	18	5.94	1.42	1.9	3.61	161.5	1.615	62.4	84	95	1.67312	23.9	67	2016-06-03	2		2022-10-25	2335
81717	1	1948-11-03	2					2	2016-06-02	5	4.94	1.82	0.99	3.39	177.5	1.775	94.3	104	110	2.15627	29.9	68	2016-06-02	2		2022-10-25	2336
81718	1	1946-01-14	2					2	2016-06-02	4.6	6.11	0.6	2.08	3.88	170.5	1.705	62.3	79	95	1.71773	21.4	70	2016-06-02	2		2022-10-25	2336
81719	1	1948-01-25	2					1	2016-06-03	9.7	4.08	1.22	1.48	2.05	173	1.73	66.5	86	96	1.78765	22.2	68	2016-06-03	2		2022-10-25	2335
81720	1	1951-02-28	1	2002-01-01	170	118	2	1	2016-06-03	4.5	3.35	0.75	1.41	1.92	176	1.76	62.5	73	90	1.74801	20.2	65	2016-06-03	2		2022-10-25	2335
81721	2	1931-11-23	2					2	2016-06-03	5.1	4.01	1	1.36	2.38	150.5	1.505	57	92	102	1.54367	25.2	85	2016-06-03	2		2022-10-25	2335
81722	2	1949-08-14	1	2014-01-01	145	70	2	2	2016-06-03	4.7	8.18	2.58	1.19	6.25	152	1.52	56	84	93	1.53768	24.2	67	2016-06-03	2		2022-10-25	2335
81723	2	1935-02-21	2					2	2016-06-03	4.7	6.18	1.57	1.75	3.97	158	1.58	43	66	88	1.37376	17.2	81	2016-06-03	2		2022-10-25	2335
81724	1	1951-02-19	1	2002-01-01	190	110	1	2	2016-06-03	6	4.01	0.75	1.12	2.55	172	1.72	78.8	92	102	1.94033	26.6	65	2016-06-03	2		2022-10-25	2335
81725	2	1950-02-01	2					2	2016-06-03	4.8	5.75	1.23	2.39	3.25	163	1.63	53.4	73	88	1.55494	20.1	66	2016-06-03	2		2022-10-25	2335
81726	2	1947-07-18	1	1994-01-01	180	96	1	2	2016-06-06	4.6	5.22	0.59	2.09	2.98	155	1.55	62.9	85	105	1.64566	26.2	69	2016-06-06	2		2022-10-25	2332
81727	1	1944-09-16	1	2010-01-01	180	100	1	2	2016-06-06	5	4.3	0.7	1.27	2.79	165.5	1.655	70.3	88	101	1.79773	25.7	72	2016-06-06	2		2022-10-25	2332
81728	2	1944-03-06	1	2010-01-01	150	90	1	2	2016-06-06	7.6	5.24	2	0.96	3.5	162	1.62	56.5	85	96	1.59452	21.5	72	2016-06-06	2		2022-10-25	2332
81729	2	1934-07-09	2					2	2016-06-06	4.7	5.74	1.09	1.9	3.53	150	1.5	39.5	70	85	1.2829	17.6	82	2016-06-06	2		2022-10-25	2332
81730	1	1947-07-16	1	1996-01-01	160	100	1	2	2016-06-06	4.5	5.9	1.78	1.13	4.2	161	1.61	59.3	84	95	1.6285	22.9	69	2016-06-06	2		2022-10-25	2332
81731	2	1936-05-29	2					2	2016-06-06	4.8	3.08	2	1.19	1.3	150.5	1.505	53.7	83	93	1.49832	23.7	80	2016-06-06	2		2022-10-25	2332
81732	1	1935-09-18	1	1968-01-01	200	140	1	1	2016-06-06	8.7	2.96	1.39	0.91	1.61	162.5	1.625	71.5	95	100	1.79651	27.1	81	2016-06-06	2		2022-10-25	2332
81733	2	1934-02-14	2					2	2016-06-06	6.3	3.27	1.11	1.14	1.84	147.5	1.475	87	108	101	1.88801	40	82	2016-06-06	2		2022-10-25	2332
81734	1	1936-07-07	1	1996-01-01	180	90	1	1	2016-06-06	5.1	3.61	1	1.01	2.32	161.5	1.615	61.5	92	99	1.66101	23.6	80	2016-06-06	2		2022-10-25	2332
81735	1	1948-07-17	1	2006-01-01	155	95	1	2	2016-06-06	5.3	4.62	1.43	0.99	3.15	159	1.59	69	94	96	1.74571	27.3	68	2016-06-06	2		2022-10-25	2332
81736	2	1951-05-01	2					2	2016-06-06	5.1	6.37	1.85	1.42	4.38	160.5	1.605	62.5	80	99	1.66927	24.3	65	2016-06-06	2		2022-10-25	2332
81737	1	1940-04-07	2					2	2016-06-06	5.5	5.8	2.42	1.04	3.98	161.5	1.615	65.5	96	101	1.71418	25.1	76	2016-06-06	2		2022-10-25	2332
81738	2	1945-03-16	1	2012-01-01	180	90	1	1	2016-06-06	6.2	5.03	2.96	1.19	2.94	157	1.57	71.3	101	105	1.76337	28.9	71	2016-06-06	2		2022-10-25	2332
81739	2	1943-03-17	1	2003-01-01	140	100	1	2	2016-06-06	5.2	4.95	1.78	1.72	2.73	155	1.55	58.5	85	102	1.58706	24.3	73	2016-06-06	2		2022-10-25	2332
81740	2	1947-03-21	1	1997-01-01	160	90	1	1	2016-06-06	6.2	3.08	1.64	0.91	1.66	162	1.62	61.5	82	97	1.66358	23.4	69	2016-06-06	2		2022-10-25	2332
81741	1	1943-11-23	1	2000-01-01	170	115	1	2	2016-06-06	5.2	10.39	5.81	1.31	6.97	155	1.55	71.5	97	102	1.75456	29.8	73	2016-06-06	2		2022-10-25	2332
81742	2	1946-09-26	2					2	2016-06-07	4.3	4.15	0.77	1.92	1.97	157.5	1.575	63.5	79	98	1.66677	25.6	70	2016-06-07	2		2022-10-25	2331
81743	2	1940-04-16	1	2000-01-01			1	2	2016-06-07	4.5	3.72	0.78	1.23	2.21	143	1.43	53.5	81	97	1.45779	26.2	76	2016-06-07	2		2022-10-25	2331
81744	1	1948-05-18	1	2014-01-01	159	95	1	2	2016-06-07	6.6	6.17	2.05	0.96	4.43	162.5	1.625	63.5	88	101	1.69302	24	68	2016-06-07	2		2022-10-25	2331
81745	1	1949-01-11	2					2	2016-06-07	5.6	5.67	1.21	1.31	4.15	164	1.64	69.4	88	99	1.77808	25.8	67	2016-06-07	2		2022-10-25	2331
81746	1	1944-12-18	1	2000-01-01	200	118	1	1	2016-06-07	6.8	4.29	1.72	0.83	2.92	168.5	1.685	75.8	96	104.5	1.88358	26.7	72	2016-06-07	2		2022-10-25	2331
81747	1	1946-12-31	1	2010-01-01	180	100	1	2	2016-06-07	7.2	5.88	3.1	1.35	3.51	173.8	1.738	72.5	92	95	1.87087	24	70	2016-06-07	2		2022-10-25	2331
81748	2	1949-06-23	1	2011-01-01	180	90	1	1	2016-06-07	8.2	4.59	1.19	1.32	2.84	166	1.66	62.7	84	97	1.70034	22.8	67	2016-06-07	2		2022-10-25	2331
81749	1	1948-05-14	1	1998-01-01	180	130	1	2	2016-06-07	5.2	6.57	1.38	3.84	2.09	175.5	1.755	76	97	102	1.92484	24.7	68	2016-06-07	2		2022-10-25	2331
81750	2	1944-05-08	1	2014-01-01	150	95	1	2	2016-06-07	5	5.78	0.99	1.66	3.93	150	1.5	47.6	75	89	1.40831	21.2	72	2016-06-07	2		2022-10-25	2331
81751	2	1950-06-15	1	2014-01-01	190	95	1	2	2016-06-07	7.1	4.95	1.18	1.6	2.99	154	1.54	70.8	90	102	1.74031	29.9	66	2016-06-07	1	2	2022-07-15	2229
81752	1	1950-12-19	2					2	2016-06-07	6.8	5.52	3.1	1.63	3.15	175.6	1.756	71	86	97	1.86097	23	66	2016-06-07	2		2022-10-25	2331
81753	2	1950-12-30	2					2	2016-06-07	5.7	4.35	1	1.24	2.84	150.5	1.505	51.3	82	93	1.46445	22.6	66	2016-06-07	2		2022-10-25	2331
81754	2	1949-02-27	2					2	2016-06-08	6.8	3	1.4	0.92	1.77	151	1.51	61.2	87	98	1.60219	26.8	67	2016-06-08	2		2022-10-25	2330
81755	1	1946-07-23	1	2002-01-01	170	90	1	2	2016-06-08	5.3	3.82	0.67	1.01	2.7	156.5	1.565	66.8	91	99	1.7041	27.3	70	2016-06-08	2		2022-10-25	2330
81756	2	1936-07-21	1	1986-01-01	200	100	1	2	2016-06-08	6	3.42	3.44	0.93	1.41	153	1.53	59	89	95	1.58351	25.2	80	2016-06-08	2		2022-10-25	2330
81757	2	1944-12-29	1	2006-01-01	160	90	1	1	2016-06-08	5.7	4.59	1.87	1.03	3	158	1.58	90.5	109	118	1.99297	36.3	72	2016-06-08	2		2022-10-25	2330
81758	2	1934-10-21	2					2	2016-06-08													82	2016-06-08	1	2	2021-07-10	1858
81759	2	1938-08-15	2					1	2016-06-08	5.1	4.52	0.75	2.28	2.07	146.5	1.465	38	67	85	1.24354	17.7	78	2016-06-08	2		2022-10-25	2330
81760	2	1948-06-26	1	2013-01-01			1	2	2016-06-08	5	4.09	1.02	1.55	2.25	151	1.51	50.2	79	92	1.45107	22	68	2016-06-08	2		2022-10-25	2330
81761	2	1948-09-06	1	2015-01-01	156	100	2	2	2016-06-08	5.4	4.86	0.89	2.04	2.74	155.5	1.555	58.5	77	100	1.58961	24.2	68	2016-06-08	2		2022-10-25	2330
81762	2	1942-07-15	1	2014-01-01	200	70	1	2	2016-06-08	5.4	5.12	1.09	1.6	3.26	156	1.56	66.4	88	109	1.69627	27.3	74	2016-06-08	2		2022-10-25	2330
81763	1	1946-01-30	2					1	2016-06-12	6.5	5.58	1.08	0.85	4.19	166	1.66	71.5	95	100	1.81575	25.9	70	2016-06-12	2		2022-10-25	2326
81764	2	1940-12-02	1	2006-01-01	120	80	1	2	2016-06-12	4.3	6.33	1.15	1.7	4.15	148.5	1.485	48.2	75	90	1.41005	21.9	76	2016-06-12	2		2022-10-25	2326
81765	1	1937-02-09	2					1	2016-06-12	9.1	4.83	0.5	1.37	3.17	166.5	1.665	77.3	95	103	1.8908	27.9	79	2016-06-12	2		2022-10-25	2326
81766	1	1941-10-29	1	2006-01-01	165	120	1	2	2016-06-12	6	5	3.03	0.8	2.84	166	1.66	67.4	88	100	1.76292	24.5	75	2016-06-12	2		2022-10-25	2326
81767	2	1946-04-08	2					2	2016-06-12	4.7	5.65	0.88	1.96	3.34	152.5	1.525	51.3	75	96	1.47415	22.1	70	2016-06-12	2		2022-10-25	2326
81768	1	1940-08-26	1	1968-01-01	202	103	1	2	2016-06-12	5.3	6.71	3.13	1.04	4.55	169	1.69	70.5	88	103	1.81923	24.7	76	2016-06-12	2		2022-10-25	2326
81769	2	1949-01-11	2					2	2016-06-12	5.4	5.11	0.71	1.44	3.41	158	1.58	56.5	80	98	1.57471	22.6	67	2016-06-12	2		2022-10-25	2326
81770	1	1950-09-06	1	2012-01-01	160	110	1	2	2016-06-12	6.3	3.85	0.79	1	2.49	174.5	1.745	66.3	85	99	1.79268	21.8	66	2016-06-12	2		2022-10-25	2326
81771	2	1951-03-14	1	1996-01-01	140	90	1	2	2016-06-12	5.9	4.46	1.48	1.17	2.81	159	1.59	51.5	72	90	1.50817	20.4	65	2016-06-12	2		2022-10-25	2326
81772	2	1948-01-20	2					2	2016-06-12	5	3.99	0.98	1.13	2.59	156	1.56	72.3	87	103	1.77003	29.7	68	2016-06-12	2		2022-10-25	2326
81773	1	1945-04-08	2					2	2016-06-12	5.9	5.97	2.07	0.89	4.34	163.5	1.635	66	87	96	1.73133	24.7	71	2016-06-12	2		2022-10-25	2326
81774	2	1951-09-11	2					2	2016-06-12	4.7	5.67	1.45	1.28	3.73	161	1.61	85.2	103	115	1.95201	32.9	65	2016-06-12	2		2022-10-25	2326
81775	1	1933-02-07	2					2	2016-06-13	6.5	5.77	0.91	1.69	3.61	145	1.45	50.3	90	92	1.42337	23.9	83	2016-06-13	2		2022-10-25	2325
81776	2	1944-11-27	1	1994-01-01	160		1	2	2016-06-13	5	4.93	2.04	1.35	2.76	160	1.6	75	93	106	1.82574	29.3	72	2016-06-13	2		2022-10-25	2325
81777	2	1940-10-23	1	2011-01-01	180	90	1	1	2016-06-13	12.1	2.9	2.03	1.16	1.04	160.5	1.605	66.5	95	99	1.72186	25.8	76	2016-06-13	2		2022-10-25	2325
81778	2	1952-05-16	1	2012-01-01	170	120	1	2	2016-06-13	7.6	6.15	7.86	0.98	1.66	149	1.49	59.5	89	95	1.56928	26.8	64	2016-06-13	2		2022-10-25	2325
81779	1	1950-08-04	2					2	2016-06-13	5.8	4.24	1.15	0.95	2.79	166	1.66	77.2	91	102	1.88674	28	66	2016-06-13	2		2022-10-25	2325
81780	1	1948-11-27	1	2008-01-01	145	90	2	2	2016-06-13	5.1	4.99	1.91	1.01	3.25	171	1.71	73.5	96	98	1.86849	25.1	68	2016-06-13	2		2022-10-25	2325
81781	2	1936-10-21	1	1986-01-01	150	105	1	2	2016-06-14	5.4	4.55	1.06	1.7	2.48	155	1.55	66.6	91	101	1.69337	27.7	80	2016-06-14	2		2022-10-25	2324
81782	2	2028-09-18	1	2015-01-01	170	150	1	2	2016-06-14	4.8	5.31	1.63	1.2	3.56	150	1.5	52	90	92	1.47196	23.1	88	2016-06-14	2		2022-10-25	2324
81783	2	1944-07-04	2					2	2016-06-14	4.9	8.94	1.77	0.86	7.24	157	1.57	72	90	106	1.772	29.2	72	2016-06-14	2		2022-10-25	2324
81784	2	1950-04-19	1	2014-01-01	180	90	1	2	2016-06-15	5.2	5.35	0.95	1.77	3.19	162	1.62	62.3	83	101	1.67437	23.7	66	2016-06-15	2		2022-10-25	2323
81785	1	1941-04-03	2					2	2016-06-15	6.5	6.49	4.27	1.22	3.62	155.5	1.555	57.5	86	95	1.57597	23.8	75	2016-06-15	1	4	2020-10-01	1569
81786	2	1951-03-24	2					2	2016-06-15	4.8	5.53	0.74	1.74	3.42	156	1.56	47.7	70	91	1.43771	19.6	65	2016-06-15	2		2022-10-25	2323
81787	2	1946-09-15	2					2	2016-06-16	6.5	5.49	1.52	0.9	3.85	159	1.59	84.6	109	115	1.933	33.5	70	2016-06-16	2		2022-10-25	2322
81788	1	1935-10-18	2					2	2016-06-16	5.4	3.66	2.2	0.62	2.17	155	1.55	61	96	101	1.62061	25.4	81	2016-06-16	2		2022-10-25	2322
81789	1	1951-04-29	2					2	2016-06-16	4.7	5.16	1.82	1.09	3.5	165	1.65	69.2	86	99	1.78092	25.4	65	2016-06-16	2		2022-10-25	2322
81790	1	1948-02-18	1	1997-01-01	230	100	1	1	2017-05-23	7.5	4.82	3.21	1.04	2.84	163	1.63	53.7	86	74	1.5593	20.2	69	2017-05-23	2		2022-10-25	1981
81791	2	1950-02-06	1	2001-01-01	180	110	1	2	2017-05-24	11	3.69	3.13	1.15	1.52	156	1.56	56.9	80	91.2	1.57024	23.4	67	2017-05-24	2		2022-10-25	1980
81792	1	1952-02-15	2					1	2017-05-23	11.4	2.95	0.85	1.09	1.65	169	1.69	75.9	98	106	1.88761	26.6	65	2017-05-23	2		2022-10-25	1981
81793	2	1935-07-11	1	1987-01-01	170	80	1	1	2017-05-23	5.9	5.2	4.43	1.05	2.45	158	1.58	59.1	94	94	1.61054	23.7	82	2017-05-23	2		2022-10-25	1981
81794	1	1939-01-22	2					2	2017-05-23	4.5	3.85	0.54	1.59	2.16	168	1.68	61.5	79.8	98.6	1.69411	21.8	78	2017-05-23	1	3	2017-12-18	209
81795	1	1951-09-23	2					1	2017-05-23	6.2	4.59	2.03	1.23	2.85	177.2	1.772	70.3	87.1	91.8	1.86019	22.4	66	2017-05-23	2		2022-10-25	1981
81796	2	1950-08-13	1	2016-01-01	180	66	1	2	2017-05-23	7.3	3.21	1.03	1.39	1.65	156.2	1.562	58.9	90.5	97.8	1.59863	24.1	67	2017-05-23	2		2022-10-25	1981
81797	1	1947-08-15	1	1997-01-01	160	90	1	2	2017-05-23	4.3	5	1.36	1.65	2.94								70	2017-05-23	2		2022-10-25	1981
81798	1	1951-09-17	1	2014-01-01	140	90	2	2	2017-05-23	4.3	4.11	1.49	1.17	2.61	177	1.77	101.8	113.8	116.9	2.23722	32.5	66	2017-05-23	2		2022-10-25	1981
81799	1	1951-04-17	2					1	2017-05-23	6.9	3.34	0.47	1.57	1.76	169	1.69	70.5	87	101.6	1.81923	24.7	66	2017-05-23	2		2022-10-25	1981
81800	1	1939-06-11	1	2016-01-01	160	90	1	2	2017-05-23	5.1	4.48	1.42	1.31	2.82	165.2	1.652	67.9	101.1	99.5	1.76518	24.9	78	2017-05-23	2		2022-10-25	1981
81801	1	2027-04-30	2					1	2017-05-23	6.1	4.33	0.5	1.85	2.42	161.5	1.615	57.8	85	98	1.61027	22.2	90	2017-05-23	1	4	2021-07-05	1504
81802	2	1945-11-07	2					1	2017-05-23	5.8	4.93	1.02	1.5	3.08	156	1.56	64.7	99.2	104	1.67442	26.6	72	2017-05-23	2		2022-10-25	1981
81803	2	1951-04-22	2					2	2017-05-23	4.8	5.41	1.05	1.5	3.73	157	1.57	54.5	76.8	96	1.54169	22.1	66	2017-05-23	2		2022-10-25	1981
81804	1	1947-08-05	1	1997-01-01	260	140	1	1	2017-05-23	9	4.28	1.85	1.24	2.57	174	1.74	74.6	91	98.9	1.89886	24.6	70	2017-05-23	2		2022-10-25	1981
81805	1	1943-07-04	1	1992-01-01	180	105	1	1	2017-05-23	6.7	2.9	1.62	1.29	1.24	159	1.59	56.6	87	95.8	1.58109	22.4	74	2017-05-23	2		2022-10-25	1981
81806	2	1948-08-07	1	2016-01-01	180	90	1	2	2017-05-23	4.8	4.35	2.26	1.06	2.6	167.1	1.671	59.8	79.5	96	1.66605	21.4	69	2017-05-23	2		2022-10-25	1981
81807	2	1947-08-28	2					2	2017-05-24	4.9	5.11	1.03	1.24	3.79	155.4	1.554	70.8	102	105	1.7482	29.3	70	2017-05-24	2		2022-10-25	1980
81808	1	1933-10-30	2					2	2017-05-24	4.5	4.01	0.5	1.9	2.03	166	1.66	60.5	85.3	90.1	1.67025	22	84	2017-05-24	1	3	2020-11-01	1257
81809	2	1947-12-20	1	2002-01-01	160	100	1	2	2017-05-24	5.3	6.75	1.98	1.24	5.01	154	1.54	69.7	96	105	1.72673	29.4	70	2017-05-24	2		2022-10-25	1980
81810	1	1937-03-04	1	1967-01-01	160	100	1	2	2017-05-24	4.7	5.7	0.86	1.89	3.72	168.5	1.685	60	83	97	1.67581	21.1	80	2017-05-24	1	3	2021-10-17	1607
81811	2	1946-09-06	2					2	2017-05-24	5.2	6.03	2.01	1.35	4.07	159	1.59	59.6	90	91	1.62245	23.6	71	2017-05-24	2		2022-10-25	1980
81812	2	1951-11-05	1	2010-01-01	160	90	2	2	2017-05-24	5.9	5.14	1.71	1.22	3.57	162.5	1.625	55.8	84	94	1.58706	21.1	66	2017-05-24	2		2022-10-25	1980
81813	2	1952-02-08	2					1	2017-05-24	7.3	5.28	0.92	1.41	3.7	162	1.62	55	85	91.1	1.57321	21	65	2017-05-24	2		2022-10-25	1980
81814	1	1951-10-01	2					2	2017-05-24	4.8	5.37	0.69	2.12	3.31	154.5	1.545	44.5	68.1	84.5	1.38195	18.6	66	2017-05-24	2		2022-10-25	1980
81815	1	2024-07-29	1	1985-01-01	150	80	1	2	2017-05-24	5.2	4.66	0.85	1.68	2.8	166.4	1.664	49.8	74.5	93	1.51719	18	93	2017-05-24	2		2022-10-25	1980
81816	2	1951-12-23	1	1997-01-01	170	100	1	2	2017-05-24	5	6.02	1.79	1.52	4.16	158	1.58	54.7	82.4	95.8	1.54943	21.9	66	2017-05-24	2		2022-10-25	1980
81817	1	1951-09-08	2					2	2017-05-24	4.9	5.04	1.59	1.3	3.44	169	1.69	69.8	89.4	100	1.81017	24.4	66	2017-05-24	2		2022-10-25	1980
81818	1	1951-09-12	2					2	2017-05-24	4.3	5.02	0.68	1.7	3.24	169	1.69	60.8	78	92	1.68944	21.3	66	2017-05-24	2		2022-10-25	1980
81819	1	1949-08-16	1	2010-01-01	140	80	1	1	2017-05-24	6.5	2.31	0.96	1.32	0.9	172.5	1.725	81.3	98	107.5	1.97373	27.3	68	2017-05-24	2		2022-10-25	1980
81820	2	1951-05-15	1	2007-01-01	150	80	1	1	2017-05-24	7.7	5.62	2.86	0.91	3.96	163	1.63	72.2	93	102	1.80805	27.2	66	2017-05-24	2		2022-10-25	1980
81821	1	1949-06-13	1	2017-01-01	178	95	1	2	2017-05-24	4.6	7.66	2.58	1.38	5.69	154.5	1.545	60.2	88.4	100.8	1.60735	25.2	68	2017-05-24	2		2022-10-25	1980
81822	1	1947-11-26	2					2	2017-05-24	4.7	3.94	4.21	0.89	1.83	167	1.67	60.1	77	92	1.66972	21.5	70	2017-05-24	2		2022-10-25	1980
81823	1	1950-04-13	2					2	2017-05-25	6.3	4.28	1.59	1.3	2.65	176.2	1.762	85.7	102	104.2	2.04806	27.6	67	2017-05-25	2		2022-10-25	1979
81824	1	1952-05-14	2					2	2017-06-09						171.3	1.713	80.9	99	104.8	1.96201	27.6	65	2017-06-09	2		2022-10-25	1964
81825	1	1951-05-29	1	2017-01-01	190	120	1	2	2017-05-24	4.6	5.32	1.5	2.03	3.1	168	1.68	63.7	87	97	1.72414	22.6	66	2017-05-24	2		2022-10-25	1980
81826	1	1946-08-03	2					2	2017-05-24	5	5.22	2.47	0.94	3.8	170.8	1.708	76.5	93	105.2	1.90512	26.2	71	2017-05-24	2		2022-10-25	1980
81827	2	1934-02-20	1	2007-01-01	160	100	2	2	2017-05-25	5	6.38	2.53	1.46	4.32	160.5	1.605	61.8			1.65989	24	83	2017-05-25	2		2022-10-25	1979
81828	2	1935-08-01	1	2007-01-01	180			1	2017-05-25	9	4.52	1.81	1.86	2.34	157.5	1.575	53.4	82.8	98.5	1.52848	21.5	82	2017-05-25	1	4	2021-05-15	1451
81829	2	1935-01-25	2					2	2017-05-25	4.6	4.21	0.57	1.5	2.66	156.1	1.561	51.5	77	96	1.49436	21.1	82	2017-05-25	1	3	2018-04-12	322
81830	2	1938-01-20	1	1988-01-01	160	95	1	2	2017-05-25	4.7	3.82	0.59	1.67	2.11	163	1.63	48.9	71	89	1.48798	18.4	79	2017-05-25	1	3	2021-12-09	1659
81831	1	1934-02-11	2					2	2017-05-25	5.5	4.62	0.97	1.2	3.22	167.5	1.675	63.2	90	99	1.7148	22.5	83	2017-05-25	2		2022-10-25	1979
81832	2	1951-02-15	2					2	2017-05-25	5.1	5.32	1.25	1.31	3.66	160	1.6	58.6	81	94.5	1.61383	22.9	66	2017-05-25	2		2022-10-25	1979
81833	1	1952-02-02	1	2012-01-01	145	90	1	2	2017-05-25	4.9	5.08	0.72	1.67	3.49	172	1.72	54.8	75	90	1.61809	18.5	65	2017-05-25	2		2022-10-25	1979
81834	2	1950-11-29	2					2	2017-05-25	3.9	5.21	1.09	1.73	3.24	162	1.62	65.6	87	101	1.71814	25	67	2017-05-25	2		2022-10-25	1979
81835	2	1950-08-27	2					1	2017-05-25	6.7	5.79	3.19	1.45	3.85	154.5	1.545	63.1	89	98	1.64561	26.4	67	2017-05-25	2		2022-10-25	1979
81836	1	1945-10-22	1	2011-01-01	180	85	2	2	2017-05-25	3.9	3.43	0.59	1.17	2.22	159	1.59	60.6	85	97	1.636	24	72	2017-05-25	1	1	2017-09-15	113
81837	1	1948-08-09	1	2013-01-01	140	100	1	2	2017-05-25	4.5	4.21	3.18	1.07	2.35	163.5	1.635	77.2	98	108	1.87248	28.9	69	2017-05-25	2		2022-10-25	1979
81838	1	1951-11-25	2					2	2017-05-25	4.8	5.88	1.37	1.48	4.23	164	1.64	67.7	88	101	1.75616	25.2	66	2017-05-25	2		2022-10-25	1979
81839	1	1949-10-14	1	2000-01-01	150	80	1	2	2017-05-25	4.5	3.31	2.55	1.03	1.56	165.1	1.651	64.1	90.1	101.5	1.71455	23.5	68	2017-05-25	2		2022-10-25	1979
81840	2	1952-02-23	1	1998-01-01	200	110	1	2	2017-05-25	5.1	4.83	1.66	1.45	3.34	159.8	1.598	60.6	84	97.5	1.64011	23.7	65	2017-05-25	2		2022-10-25	1979
81841	1	1951-03-17	1	1981-01-01	160	80	1	2	2017-05-25	3.8	5.23	2.05	1.19	3.69	163.5	1.635	69	90.7	99.5	1.77024	25.8	66	2017-05-25	2		2022-10-25	1979
81842	2	1947-02-11	2					2	2017-05-25	3.8	4.63	1.15	1.74	2.81	150	1.5	59	96	99	1.56791	26.2	70	2017-05-25	2		2022-10-25	1979
81843	1	1946-04-04	1	2010-01-01	200	110	1	2	2017-05-25						161	1.61	82	101	106	1.915	31.6	71	2017-05-25	1	4	2021-12-08	1658
81844	2	1951-04-14	1	2010-01-01	150	95	1	2	2017-05-25	4.8	5.06	1.1	1.81	3.09	148.1	1.481	53.1	81.5	91	1.478	24.2	66	2017-05-25	2		2022-10-25	1979
81845	1	1941-09-10	2					2	2017-05-25						155	1.55	43	72.5	84	1.36066	17.9	76	2017-05-25	2		2022-10-25	1979
81846	2	1952-05-12	2					2	2017-05-26	5.7	5	2.31	1.4	3.19	155	1.55	49.3	77	89	1.45693	20.5	65	2017-05-26	2		2022-10-25	1978
81847	2	1935-08-20	1	1985-01-01	200	80	1	1	2017-05-26	8	6.19	2.34	2.02	4.15	155.3	1.553	55.7	91	102	1.55011	23.1	82	2017-05-26	2		2022-10-25	1978
81848	2	1943-03-12	1	1980-01-01	190	90	1	1	2017-05-26	9.2	3.82	2.16	1.43	2.16	153.1	1.531	70.1	99.2	102	1.72661	29.9	74	2017-05-26	1	2	2022-06-13	1844
81849	2	1943-12-12	1	2007-01-01	170	80	1	2	2017-05-26	4.6	4.93	1.34	1.28	3.52	158	1.58	66.8	98	100	1.71224	26.8	74	2017-05-26	1	2	2022-07-07	1868
81850	1	1949-03-11	1	2016-01-01	150	100	1	2	2017-05-26	3.9	3.13	1.01	1.05	1.96	173	1.73	65.5	86	94	1.77416	21.9	68	2017-05-26	2		2022-10-25	1978
81851	2	1951-01-24	2					2	2017-05-26	4.3	5.7	1.17	2.28	3.2	156.5	1.565	49.8	72	91	1.47137	20.3	66	2017-05-26	2		2022-10-25	1978
81852	1	1951-09-16	2					2	2017-05-26	4.6	4.24	1.72	0.99	3.11	164.7	1.647	67.7	90	97	1.75991	25	66	2017-05-26	2		2022-10-25	1978
81853	1	1935-11-02	2					2	2017-05-26	4.6	4.51	2.04	1.13	2.92	166	1.66	54	85	89	1.57797	19.6	82	2017-05-26	1	1	2021-10-29	1617
81854	2	1940-04-28	1	1987-01-01	180	80	1	1	2017-05-26	7.4	3.96	1.22	1.29	2.53	151	1.51	58.3	89	100	1.56377	25.6	77	2017-05-26	2		2022-10-25	1978
81855	1	1949-05-07	1	1992-01-01	170	110	1	2	2017-05-26	4.6	4.87	4.48	0.88	2.74	167.5	1.675	71	92	102	1.81755	25.3	68	2017-05-26	2		2022-10-25	1978
81856	1	1945-10-12	1	2001-01-01	160	80	1	2	2017-05-26	4.8	4.23	1.38	1.35	2.75	163	1.63	50.2	74	89.5	1.50763	18.9	72	2017-05-26	2		2022-10-25	1978
81857	2	1949-08-07	2					2	2017-05-26	5.4	5.29	2.02	1.23	3.74	150	1.5	50.4	82	95.5	1.44914	22.4	68	2017-05-26	2		2022-10-25	1978
81858	2	1946-05-31	1	1971-01-01	200	120	1	2	2017-05-26	5.6	4.91	1.21	1.56	3.21	151	1.51	62	87	101	1.61262	27.2	71	2017-05-26	2		2022-10-25	1978
81859	2	1947-02-26	1	2012-01-01	170	90	1	2	2017-05-26	5.3	4.74	0.82	1.57	2.86	160	1.6	60.4	96	101.5	1.63843	23.6	70	2017-05-26	2		2022-10-25	1978
81860	1	1948-12-20	1	2012-01-01	180	100	1	2	2017-05-26	5.1	3.98	1.61	1.3	2.51	162.5	1.625	64.3	90	103	1.70365	24.4	69	2017-05-26	2		2022-10-25	1978
81861	2	1940-12-31	2					2	2017-05-26	5.4	5.68	1.3	1.93	3.73	151.5	1.515	63.6	95	101	1.636	27.7	77	2017-05-26	2		2022-10-25	1978
81862	1	1947-08-27	1	1960-01-01	198	90	1	1	2017-05-26	8.6	3.58	1.67	1.05	2.24	171	1.71	73.3	89	96	1.86594	25.1	70	2017-05-26	2		2022-10-25	1978
81863	1	1949-01-01	2					1	2017-05-26	13.2	4.57	0.82	1.7	2.79	173	1.73	63.1	81	99	1.74135	21.1	68	2017-05-26	2		2022-10-25	1978
81864	1	1947-11-15	2					2	2017-05-26	4.7	4.08	1.9	1.08	2.73	165	1.65	90.3	108	108	2.03439	33.2	70	2017-05-26
81865	2	1949-08-06	2					1	2017-05-26	6.3	4.71	1.89	1.29	3.27	155	1.55	61.1	91	106	1.62194	25.4	68	2017-05-26	2		2022-10-25	1978
81866	1	1934-06-10	2					2	2017-05-27	5	4.24	1.54	1.21	2.63	163	1.63	62.4	87	99	1.68087	23.5	83	2017-05-27	2		2022-10-25	1977
81867	2	1939-12-25	1	2007-01-01	170	100	1	2	2017-05-27	5	4.56	1.59	1.22	3.01	157	1.57	60	84	95	1.61761	24.3	78	2017-05-27	2		2022-10-25	1977
81868	2	1933-10-02	1	2015-01-01	170	90	1	2	2017-05-27	4.6	4.59	1.3	1.74	2.52	150	1.5	50.1	83	96	1.44482	22.3	84	2017-05-27	2		2022-10-25	1977
81869	2	1938-04-28	1	1990-01-01	210	120	1	2	2017-05-27	5.4	6.11	2.2	1.32	4.49	156.5	1.565	52.6	88	95	1.51216	21.5	79	2017-05-27	2		2022-10-25	1977
81870	2	1948-05-29	2					1	2017-05-27	9	4.68	9.87	0.67	0.92	149	1.49	52.1	83	93	1.46846	23.5	69	2017-05-27	2		2022-10-25	1977
81871	1	1951-12-16	2					2	2017-05-27	5	4.41	0.66	1.72	2.8	174.5	1.745	82	91	100	1.99367	26.9	66	2017-05-27	2		2022-10-25	1977
81872	2	1937-02-08	2					2	2017-05-27	4.3	4.81	1.19	1.65	2.95	157	1.57	45.9	71	86	1.41483	18.6	80	2017-05-27	2		2022-10-25	1977
81873	1	1943-08-28	1	1982-01-01	210	110	1	1	2017-05-27	4.2	3.38	0.46	1.23	1.92	163.5	1.635	61.5	86	98	1.67126	23	74	2017-05-27	2		2022-10-25	1977
81874	2	1947-02-22	1	2010-01-01	157	80	1	2	2017-05-27	4.3	4.48	0.89	1.87	2.4	160.5	1.605	46.5	71	88	1.43984	18.1	70	2017-05-27	2		2022-10-25	1977
81875	2	1949-05-09	2					2	2017-05-27	5	5.26	1.26	1.67	3.54	161	1.61	40	66	83	1.33749	15.4	68	2017-05-27	2		2022-10-25	1977
81876	2	1947-04-30	1	1990-01-01	190	90	1	2	2017-05-27	4.9	3.74	1.65	1.32	2.07	157	1.57	62.5	89	96	1.65097	25.4	70	2017-05-27	2		2022-10-25	1977
81877	1	1949-10-28	1	1997-01-01	230	180	1	1	2017-05-27	15.3	2.38	2.75	0.86	0.68	176	1.76	80.2	99.5	106	1.98012	25.9	68	2017-05-27	2		2022-10-25	1977
81878	2	1949-01-18	1	2013-01-01	145	80	1	2	2017-05-27	4.6	3.67	3.73	0.73	1.92	158	1.58	52.4	83	90	1.5165	21	68	2017-05-27	2		2022-10-25	1977
81879	1	2028-12-17	1	2003-01-01	150	100	1	2	2017-05-27	6.8	5	2.6	1.44	3.19	159	1.59	56	84	96	1.57268	22.2	89	2017-05-27	2		2022-10-25	1977
81880	2	1935-05-17	1	1997-01-01	150	100	1	2	2017-05-27	4.4	3.79	1.74	1.19	2.4	163.5	1.635	84.3	110	113	1.95669	31.5	82	2017-05-27	2		2022-10-25	1977
81881	1	1952-04-10	2					2	2017-05-27	9.3	2.44	0.82	1.06	1.26	173	1.73	70	91	99	1.83409	23.4	65	2017-05-27	2		2022-10-25	1977
81882	2	1945-04-13	1	2017-01-01			1	2	2017-05-27						147	1.47	60	98	97	1.56525	27.8	72	2017-05-27	2		2022-10-25	1977
81883	1	1942-12-12	2					2	2017-05-27	5.1	4.72	1.64	1.03	3.11	163	1.63	82.3	111	113	1.93038	31	75	2017-05-27	2		2022-10-25	1977
81884	2	1951-07-08	1	2004-01-01	160	100	1	2	2017-05-31	4.7	3.57	0.93	1.88	1.47	161	1.61	55.3	76	98	1.57262	21.3	66	2017-05-31	2		2022-10-25	1973
81885	1	1941-07-01	1	2011-01-01	160	110	1	1	2017-05-31	7.1	4.09	2.53	0.96	2.52	163.5	1.635	57.3	89	94	1.61319	21.4	76	2017-05-31	2		2022-10-25	1973
81886	2	1944-05-05	1	2002-01-01	180	110	1	2	2017-05-31	5.4	4.77	2.17	0.99	3.39	165	1.65	66.7	93	97	1.74845	24.5	73	2017-05-31	2		2022-10-25	1973
81887	2	1951-02-06	2					2	2017-05-31	4.3	4.58	2.49	1.23	2.87	162.5	1.625	72.4	100	105	1.80778	27.4	66	2017-05-31	2		2022-10-25	1973
81888	1	1949-10-06	2					2	2017-05-31	5	4.56	0.76	1.83	2.64	178.5	1.785	66.4	78	86	1.81448	20.8	68	2017-05-31	2		2022-10-25	1973
81889	1	1952-05-05	2					2	2017-05-31	5	3.43	1.19	1.2	2.1	179.5	1.795	67.2	88	101	1.83048	20.9	65	2017-05-31	2		2022-10-25	1973
81890	2	1943-02-04	1	2006-01-01	145	90	1	2	2017-05-31	5.6	4.12	1.34	1.3	2.46	156.5	1.565	58.5	89	96	1.59472	23.9	74	2017-05-31	2		2022-10-25	1973
81891	1	1941-09-15	1	2002-01-01	170	90	1	2	2017-05-31	4.6	3.42	1.74	1.15	1.97	173.5	1.735	77	102	105	1.92639	25.6	76	2017-05-31	2		2022-10-25	1973
81892	2	1939-07-26	1	1992-01-01	170	100	1	2	2017-05-31	4.8	5.8	1.62	1.62	3.8	148	1.48	49.5	85	92	1.42653	22.6	78	2017-05-31	2		2022-10-25	1973
81893	2	1947-07-24	1	1998-01-01	180	100	1	2	2017-05-31	4.6	4.6	1.07	1.09	3.32	156	1.56	45.6	78	87	1.4057	18.7	70	2017-05-31	2		2022-10-25	1973
81894	1	1944-02-08	1	1980-01-01	150	90	1	1	2017-05-31	6.1	4.32	2.19	0.87	2.78	171	1.71	78.9	98	103	1.93591	27	73	2017-05-31	2		2022-10-25	1973
81895	1	1943-10-13	1	1997-01-01	145	80	1	2	2017-05-31	6	4.83	1.48	1.08	3.36	168.3	1.683	66	83	95	1.75656	23.3	74	2017-05-31	2		2022-10-25	1973
81896	2	1947-01-11	2					2	2017-05-31	4.8	5.03	0.94	1.56	3.39	151	1.51	57.4	83	97	1.55165	25.2	70	2017-05-31	2		2022-10-25	1973
81897	1	1948-09-15	2					2	2017-05-31	4.7	5.29	1.94	1.92	2.76	171.6	1.716	81.5	101	104	1.971	27.7	69	2017-05-31	2		2022-10-25	1973
81898	2	1951-03-13	1	2017-01-01	150	85	1	1	2017-05-31	5.7	5.02	7.59	0.79	1.94	168	1.68	76.8	107	109	1.89315	27.2	66	2017-05-31	2		2022-10-25	1973
81899	2	1934-02-18	1	2017-01-01	170	80	1	2	2017-05-31	5	4.81	0.7	1.62	2.96	162.5	1.625	63.2	92	95	1.68902	23.9	83	2017-05-31	1	2	2019-09-30	852
81900	2	1950-03-21	2		180	100	2	1	2017-05-31	5.3	4.4	0.65	1.53	2.85	155.5	1.555	64	88	104	1.66266	26.5	67	2017-05-31	2		2022-10-25	1973
81901	1	1949-01-18	1	1992-01-01	170	110	1	2	2017-05-31	7.4	5.58	1.9	1.32	3.7	163.7	1.637	60.4	86	93	1.65726	22.5	68	2017-05-31	1	2	2020-06-28	1124
81902	1	1947-10-15	2					2	2017-06-01	4.4	3.15	1.17	1.13	1.72	157	1.57	67.7	92	100	1.71828	27.5	70	2017-06-01	2		2022-10-25	1972
81903	2	1944-06-21	2					2	2017-06-01	5.1	5.55	1.83	0.99	4.1	147.5	1.475	46.6	73	88	1.38178	21.4	73	2017-06-01	2		2022-10-25	1972
81904	2	1942-03-22	1	2013-01-01	160	90	1	2	2017-06-01	5.2	3.82	1.44	0.78	2.56	156.3	1.563	68	93	105	1.71824	27.8	75	2017-06-01	2		2022-10-25	1972
81905	1	1951-03-10	2					2	2017-06-01	6.2	4.54	0.65	0.97	3.34	161	1.61	61.9	94	96	1.66382	23.9	66	2017-06-01	2		2022-10-25	1972
81906	2	1949-04-04	2					2	2017-06-01	4.7	6.1	0.93	1.77	4.04	158	1.58	54.7	77	96	1.54943	21.9	68	2017-06-01	2		2022-10-25	1972
81907	1	1950-02-11	2					2	2017-06-01	4.3	4.96	1.63	0.94	3.81	171.5	1.715	74.8	99	101	1.88769	25.4	67	2017-06-01	2		2022-10-25	1972
81908	1	1950-02-22	1	2010-01-01	160	90	1	2	2017-06-01	4.1	4.03	1.13	1.4	2.45	176	1.76	76.8	90	101	1.9377	24.8	67	2017-06-01	2		2022-10-25	1972
81909	2	1952-02-18	2					2	2017-06-01	4	4.96	0.86	2.16	2.56	151	1.51	42.4	67	87	1.33358	18.6	65	2017-06-01	2		2022-10-25	1972
81910	1	1946-11-07	1	2007-01-01	160	100	1	1	2017-06-01	8.3	4.09	0.81	1.44	2.42	170.5	1.705	72.9	98	100	1.85812	25.1	71	2017-06-01	2		2022-10-25	1972
81911	2	1948-07-18	2					2	2017-06-01	5.5	5.71	1.95	1.23	4.13	146.5	1.465	43.4	68	83	1.32896	20.2	69	2017-06-01	2		2022-10-25	1972
81912	1	1947-07-30	2					2	2017-06-01	4	4.88	2.34	0.98	3.29	164.5	1.645	62.2	88	94	1.68588	23	70	2017-06-01	1	1	2021-05-18	1447
81913	1	1951-08-10	1	2000-01-01	150	90	1	1	2017-06-01	6.4	4.05	3.08	0.97	2.32	179	1.79	99.1	105	111	2.21979	30.9	66	2017-06-01	2		2022-10-25	1972
81914	1	1949-05-12	2					2	2017-06-01	7.7	3.77	1.43	1.02	2.4	182	1.82	89.3	104	103	2.12476	27	68	2017-06-01	2		2022-10-25	1972
81915	2	1950-01-13	1	1996-01-01	200	100	1	1	2017-06-01	13.1	4.81	0.96	2.44	2.25	160.5	1.605	58.7	85	95	1.61773	22.8	67	2017-06-01	2		2022-10-25	1972
81916	2	1949-10-08	1	2012-01-01	157	95	1	2	2017-06-02	4.5	4.48	1.52	1.18	2.95	161	1.61	67.6	95	98	1.73874	26.1	68	2017-06-02	2		2022-10-25	1971
81917	2	1941-07-15	1	2012-01-01	140	100	2	2	2017-06-02	5.7	5.1	0.82	1.62	3.11	162.5	1.625	63.9	87	103	1.69834	24.2	76	2017-06-02	2		2022-10-25	1971
81918	1	1950-06-11	2					2	2017-06-02	4.4	4.31	3.84	0.88	2.45	179	1.79	71.2	89	96.5	1.88155	22.2	67	2017-06-02	2		2022-10-25	1971
81919	2	1941-02-06	1	1978-01-01	160	100	1	1	2017-06-02	7.9	4.91	3.09	0.98	3.3	147	1.47	60.5	94	109	1.57176	28	76	2017-06-02	1	4	2021-01-07	1315
81920	2	1933-09-24	1	1975-01-01	180	100	1	1	2017-06-02	5.7	3.73	2.05	1.19	3.2	144	1.44	50.6	92	91	1.42267	24.4	84	2017-06-02	2		2022-10-25	1971
81921	1	1932-03-23	2					2	2017-06-02	5.3	4.43	0.68	1.57	2.72	160	1.6	67.1	91	94	1.72691	26.2	85	2017-06-02	2		2022-10-25	1971
81922	2	1948-01-12	2					2	2017-06-02	4.7	5.43	1	1.64	3.67	161.3	1.613	57.1	73	93	1.5995	21.9	69	2017-06-02	2		2022-10-25	1971
81923	1	1951-03-18	1	2010-01-01	130	95	1	2	2017-06-02	4.6	4.33	1	1.16	2.97	173	1.73	75.4	90.5	102	1.90352	25.2	66	2017-06-02	2		2022-10-25	1971
81924	2	1943-05-02	1	2007-01-01	180	90	1	2	2017-06-02	4.7	4.29	0.44	1.69	2.32	155.5	1.555	52.7	79	92	1.50876	21.8	74	2017-06-02	2		2022-10-25	1971
81925	2	1951-04-30	1	2006-01-01			1	2	2017-06-02	6.3	5.54	11.83	0.85	1.37	166	1.66	66.9	92	99	1.75637	24.3	66	2017-06-02	2		2022-10-25	1971
81926	1	1951-03-01	2					2	2017-06-02	5	4.86	1.61	1.07	3.5	166.5	1.665	73.8	90	95	1.8475	26.6	66	2017-06-02	2		2022-10-25	1971
81927	1	1944-05-10	2					2	2017-06-02	4.8	4.86	0.74	1.32	3.3	171	1.71	63.4	81	93	1.73537	21.7	73	2017-06-02	2		2022-10-25	1971
81928	2	1951-06-20	1	2016-01-01	150	100	1	2	2017-06-02	5.1	6.06	3.02	1.85	3.64	166	1.66	76.9	98	107	1.88307	27.9	66	2017-06-02	2		2022-10-25	1971
81929	1	1946-04-29	2					2	2017-06-02	4.5	5.6	2.1	1.29	3.91	169	1.69	65.2	90	94	1.74951	22.8	71	2017-06-02	1	2	2020-12-21	1298
81930	1	1950-03-17	2					2	2017-06-02	4.6	3.34	1.07	1.2	1.98	169	1.69	83.2	103	105	1.9763	29.1	67	2017-06-02	2		2022-10-25	1971
81931	1	1931-02-28	1	1987-01-01	160	80	1	1	2017-06-02	7.1	4.17	1.2	1.12	2.94			59	87	94			86	2017-06-02	2		2022-10-25	1971
81932	2	1939-03-17	2					2	2017-06-05	5.2	3.6	0.52	1.46	1.96	163.5	1.635	56.7	77	98	1.60472	21.2	78	2017-06-05	1	3	2019-10-15	862
81933	2	1931-05-08	1	1996-01-01	200	160	1	2	2017-06-05	4.9	4.84	1.04	1.39	3.16	151	1.51	58.8	81	98	1.57046	25.8	86	2017-06-05	2		2022-10-25	1968
81934	1	1950-11-08	1	2000-01-01	200	140	1	2	2017-06-05	5.1	4.99	1.27	1.27	3.31	169	1.69	74.7	97	99	1.87263	26.2	67	2017-06-05	1	4	2019-08-01	787
81935	2	1939-12-24	1	1984-01-01	205	100	1	2	2017-06-05	5	5.14	1.4	1.32	3.59	143	1.43	66.6	100	110	1.6265	32.6	78	2017-06-05	2		2022-10-25	1968
81936	1	1947-06-24	1	2009-01-01	180	100	1	2	2017-06-05	4.6	5.34	1.4	1.4	3.53	165	1.65	68.6	89	98	1.77318	25.2	70	2017-06-05	2		2022-10-25	1968
81937	2	1935-11-26	1	2012-01-01	150	90	1	1	2017-06-05	9.7	5.69	1.93	1.26	4.07	153	1.53	70.7	101	105	1.73342	30.2	82	2017-06-05	2		2022-10-25	1968
81938	2	1948-09-24	2					2	2017-06-05	4.5	6.2	1.74	1.43	4.5	151	1.51	52.1	78	92	1.47828	22.8	69	2017-06-05	2		2022-10-25	1968
81939	1	1930-12-30	1	1980-01-01	240	160	1	2	2017-06-05	5.6	5.48	1.21	1.27	3.93	164	1.64	78.4	104	110	1.88986	29.1	87	2017-06-05	1	3	2019-01-20	594
81940	2	1937-08-19	2					2	2017-06-05	6.2	5.33	1.17	1.14	3.87	147.5	1.475	49.6	81	92	1.42556	22.8	80	2017-06-05	2		2022-10-25	1968
81941	2	2029-06-20	1	2013-01-01	160	100	1	2	2017-06-06	5.2	5.42	1.15	1.24	3.93	161.5	1.615	65.2	99	105	1.71025	25	88	2017-06-06	2		2022-10-25	1967
81942	1	2024-02-14	2					2	2017-06-06	6.6	4.52	1.22	1.08	3.29	164	1.64	70.9	96	108	1.79719	26.4	93	2017-06-06	2		2022-10-25	1967
81943	2	1934-10-23	1	2005-01-01	140	80	1	1	2017-06-06	10.9	9.21	3.35	1.13	7.03	154	1.54	58.7	92	95	1.58463	24.8	83	2017-06-06	1	3	2018-06-26	385
81944	2	1931-05-31	1	2013-01-01	180	74	1	1	2017-06-06	5.2	5.79	2.92	0.98	4.11	151	1.51	57	87	93	1.54623	25	86	2017-06-06	1	4	2018-07-10	399
81945	1	1933-01-26	1	1975-01-01	180	90	1	2	2017-06-06	5.3	3.96	1.59	0.93	2.9	171	1.71	80.8	100	110	1.95908	27.6	84	2017-06-06	2		2022-10-25	1967
81946	2	1952-09-05	2					2	2017-06-06	4.7	5.29	1.05	1.73	3.28	160	1.6	70.9	95	109	1.77514	27.7	65	2017-06-06	2		2022-10-25	1967
81947	2	1953-06-15	1	2007-01-01	200	170	1	2	2017-06-06	5.5	6.37	1.44	1.35	4.7	156	1.56	59.1	87	97	1.60031	24.3	64	2017-06-06	1	4	2020-02-03	972
81948	1	1946-09-12	2					1	2017-06-06	9.9	3.84	1.5	1.02	2.71	155	1.55	67.9	94	100	1.70982	28.3	71	2017-06-06	2		2022-10-25	1967
81949	1	1951-03-24	2					2	2017-06-06	5.3	5.53	0.8	1.37	3.99	164	1.64	73.2	94	102	1.82611	27.2	66	2017-06-06	2		2022-10-25	1967
81950	2	1942-10-10	1	1982-01-01	180	100	1	1	2017-06-06	6.5	5.45	1.02	1.7	3.59	146	1.46	61.4	90	103	1.57801	28.8	75	2017-06-06	2		2022-10-25	1967
81951	1	1942-01-15	1	2000-01-01	150	100	1	2	2017-06-06	4.9	3.53	0.78	1.04	2.41	165	1.65	60.8	78	91	1.66933	22.3	75	2017-06-06	2		2022-10-25	1967
81952	1	1942-05-26	1	1990-01-01	180	110	1	2	2017-06-06	4.9	4.57	2.24	0.82	3.2	171	1.71	94.7	112.5	117	2.12091	32.4	75	2017-06-06	2		2022-10-25	1967
81953	2	1939-10-08	1	1987-01-01	160	100	1	2	2017-06-06	4.9	4.99	1.42	1.46	3.16	158	1.58	64.8	95	104	1.68642	26	78	2017-06-06	2		2022-10-25	1967
81954	1	1938-06-26	1	1957-01-01	180	110	1	2	2017-06-06	4.6	4.44	1	1.38	2.75	158	1.58	55.6	89	92	1.56212	22.3	79	2017-06-06	2		2022-10-25	1967
81955	2	1934-10-23	1	1997-01-01	180	90	1	1	2017-06-06	7.6	3.97	1.08	1.55	2.11	156	1.56	64.1	97	97	1.66663	26.3	83	2017-06-06	2		2022-10-25	1967
81956	2	1935-01-10	1	2014-01-01			1	2	2017-06-06	4.7	6.07	1.09	1.62	4.02	151	1.51	64.1	94	101	1.63971	28.1	82	2017-06-06	2		2022-10-25	1967
81957	1	1951-12-13	2					1	2018-05-22	7.5	4.93	1.82	1.4	3.23	163	1.63	69.7	85	98	1.77647	26.2	67	2018-05-22	2		2022-10-25	1617
81958	1	1943-07-02	2					2	2017-06-06	4	5.63	3.07	1.17	3.83	162	1.62	79.1	104	102	1.88666	30.1	74	2017-06-06	2		2022-10-25	1967
81959	1	1948-09-11	1	1995-01-01	200	110	1	2	2017-06-06	4.9	4.6	1.39	1.19	3.12	167	1.67	71.1	94	96	1.81611	25.5	69	2017-06-06	2		2022-10-25	1967
81960	2	1930-12-14	1	1967-01-01	210	130	1	2	2017-06-06	5.4	3.11	3.4	0.93	1.43	159	1.59	57.5	82	94	1.59361	22.7	87	2017-06-06	1	1	2021-12-13	1651
81961	1	1952-05-19	2					2	2017-06-06	4.8	4.35	1.67	1.16	2.96	171	1.71	78.3	102	103	1.92854	26.8	65	2017-06-06	2		2022-10-25	1967
81962	2	1948-12-08	2					2	2017-06-06	5	5.25	1.39	1.45	3.5	161	1.61	56	80	95	1.58254	21.6	69	2017-06-06	2		2022-10-25	1967
81963	2	1949-09-28	2					2	2017-06-07	5.1	5.74	1.5	1.52	4.04	168	1.68	59.2	78	96	1.66213	21	68	2017-06-07	2		2022-10-25	1966
81964	1	1948-06-30	2					2	2017-06-07	4.4	4.07	0.84	2.03	2.14	169	1.69	50.7	70	84	1.54275	17.8	69	2017-06-07	2		2022-10-25	1966
81965	2	1949-07-28	1	2011-01-01	155	75	2	2	2017-06-07	5.4	4.95	1.86	1.41	3.49	151	1.51	63.8	93	101	1.63587	28	68	2017-06-07	2		2022-10-25	1966
81966	2	1948-09-10	1	1998-01-01	170	70	1	1	2017-06-07	6.7	4.69	1.79	1.43	3.02	163	1.63	71.1	97	100	1.79423	26.8	69	2017-06-07	2		2022-10-25	1966
81967	1	1945-10-16	2					2	2017-06-07	4.3	3.87	1.36	1.04	2.83	179	1.79	79	97	104	1.98193	24.7	72	2017-06-07	2		2022-10-25	1966
81968	1	1951-09-06	2					2	2017-06-07	5.5	4.25	1.67	1.01	3.06	166	1.66	66.6	88	96	1.75243	24.2	66	2017-06-07	2		2022-10-25	1966
81969	2	1941-01-28	1	2016-01-01	150	100	1	2	2017-06-07	5.5	3.85	0.38	2.06	1.92	154	1.54	56.6	78	99	1.55603	23.9	76	2017-06-07	2		2022-10-25	1966
81970	1	1937-11-20	2					2	2017-06-07	5.9	2.97	1.4	0.82	2.15	174	1.74	68.2	82	96	1.81558	22.5	80	2017-06-07	2		2022-10-25	1966
81971	2	1938-01-23	2					2	2017-06-07	5.4	4.81	1.02	1.43	3.21	160	1.6	49.4	75	93	1.48174	19.3	79	2017-06-07	2		2022-10-25	1966
81972	2	1951-09-25	1	2005-01-01	150	120	1	2	2017-06-07	5.3	4.72	1.62	1.16	3.47	156	1.56	59.4	83	95	1.60437	24.4	66	2017-06-07	2		2022-10-25	1966
81973	1	1950-07-13	1	2015-01-01	160	110	1	2	2017-06-07	4.4	4.22	1.73	1.24	2.81	162	1.62	71.6	100	103	1.79499	27.3	67	2017-06-07	2		2022-10-25	1966
81974	2	1938-12-12	2					2	2017-06-07	4.7	5.16	1.1	1.34	3.45	157	1.57	49.3	72	94	1.4663	20	79	2017-06-07	2		2022-10-25	1966
81975	1	1946-04-15	1	2015-01-01	150	130	1	2	2018-05-22	4	4.23	1.19	1.47	2.6	158.4	1.584	58.4	78	89	1.603	23.3	72	2018-05-22	2		2022-10-25	1617
81976	2	1944-03-22	1	2014-01-01	200	100	1	1	2017-06-07	4.7	5.36	1.52	1.26	3.61	150	1.5	55	86	94	1.51383	24.4	73	2017-06-07	2		2022-10-25	1966
81977	1	1943-09-22	2					1	2017-06-07	16.4	5.37	0.91	1.43	3.85	161	1.61	51.3	80	86	1.51468	19.8	74	2017-06-07	1	1	2017-07-14	37
81978	2	1951-04-15	2					2	2017-06-07	5.1	5.36	1.32	1.55	3.5	154	1.54	55.8	77	97	1.54499	23.5	66	2017-06-07	2		2022-10-25	1966
81979	2	1952-03-16	1	1995-01-01	240	150	1	2	2017-06-07	5.7	5.19	1.35	1.39	3.43	145	1.45	51	83	95	1.43324	24.3	65	2017-06-07	2		2022-10-25	1966
81980	2	1949-07-29	2					2	2017-06-07	4.4	4.63	3.07	1.26	2.71	158	1.58	50.2	79	93	1.48433	20.1	68	2017-06-07	2		2022-10-25	1966
81981	2	1930-06-03	1	1987-01-01	170	100	1	1	2017-06-07	10	6.98	2.17	1.36	5.39	145	1.45	53.8	95	107	1.47205	25.6	87	2017-06-07	2		2022-10-25	1966
81982	1	1948-02-26	1	1998-01-01	150	100	1	2	2017-06-08	4.6	4.99	1.04	2	2.96	172	1.72	62.9	85	93	1.73356	21.3	69	2017-06-08	2		2022-10-25	1965
81983	2	1947-05-17	2					2	2017-06-08	4.1	6.24	1.22	2.03	4.08	149	1.49	44.6	79	87	1.35866	20.1	70	2017-06-08	2		2022-10-25	1965
81984	1	1951-12-23	1	2006-01-01	200	160	1	2	2017-06-08	5	4.2	1.38	0.92	2.82	172	1.72	67.8	86	99	1.79981	22.9	66	2017-06-08	2		2022-10-25	1965
81985	2	1952-01-02	1	2010-01-01	160	90	1	2	2017-06-08	6	3.22	0.66	1.9	1.18	152	1.52	45.5	69	87	1.38604	19.7	65	2017-06-08	2		2022-10-25	1965
81986	2	1933-06-02	1	1997-01-01	180	100		2	2017-06-08	5.2	3.96	1.76	1.33	2.41	156	1.56	77	109	110	1.82665	31.6	84	2017-06-08	2		2022-10-25	1965
81987	1	1949-02-13	1	1991-01-01			2	2	2017-06-08	5.7	4.56	1.97	1.32	2.84	173	1.73	59	79	92	1.68383	19.7	68	2017-06-08	2		2022-10-25	1965
81988	1	1949-12-13	1	2007-01-01	160	110	1	1	2017-06-08	5.8	5.37	2.3	1.21	3.58	170	1.7	64.5	91	98	1.74523	22.3	68	2017-06-08	2		2022-10-25	1965
81989	1	1951-08-25	1	2007-01-01	200	130	1	2	2017-06-08	4.7	4.01	2.86	1.08	1.93	164	1.64	70.5	95	101.5	1.79211	26.2	66	2017-06-08	2		2022-10-25	1965
81990	1	2022-02-14	1	2012-01-01	180	90	1	1	2017-06-08	8.5	4.84	1.65	1.05	3.39	153	1.53	56	90	98	1.54272	23.9	95	2017-06-08	2		2022-10-25	1965
81991	1	1948-11-18	1	2008-01-01	150	100	1	2	2017-06-08	4.6	5.15	1.81	1.28	3.56	174	1.74	71.8	89	99	1.86288	23.7	69	2017-06-08	2		2022-10-25	1965
81992	2	1942-03-13	2					2	2017-06-08	6	6.32	1.65	1.18	4.77	148	1.48	56.9	82	98	1.52945	26	75	2017-06-08	2		2022-10-25	1965
81993	1	1939-05-14	2					2	2017-06-08	4.8	2.41	0.47	1.18	1.2	164	1.64	61.1	88	95	1.66837	22.7	78	2017-06-08	2		2022-10-25	1965
81994	2	1940-02-29	1	1987-01-01	200	140	1	1	2017-06-08	8.5	4.25	2.05	1.19	2.6	153	1.53	72.5	104	115	1.75535	31	77	2017-06-08	2		2022-10-25	1965
81995	2	1948-08-30	1	2006-01-01	160	100	1	2	2017-06-08	4.4	5.3	1.23	1.33	3.84	156	1.56	52.2	75	93	1.50399	21.4	69	2017-06-08	2		2022-10-25	1965
81996	1	1947-02-14	1	2007-01-01	180	100	1	2	2017-06-08	6	4.76	1.35	1.29	3.29	169	1.69	70.7	90	96	1.8218	24.8	70	2017-06-08	2		2022-10-25	1965
81997	2	1951-10-12	2					2	2017-06-08	4.8	5.71	3.33	1.14	3.54	161	1.61	66.5	94	103	1.72454	25.7	66	2017-06-08	2		2022-10-25	1965
81998	2	1949-07-21	2					2	2017-06-08	4.7	5.2	1.19	1.58	3.52	153	1.53	57.7	89	102	1.56597	24.6	68	2017-06-08	2		2022-10-25	1965
81999	2	1950-09-29	1	2014-01-01	180	100	1	2	2017-06-08	4.6	3.88	2.81	1.06	2.09	156.5	1.565	70.2	98	104	1.74693	28.7	67	2017-06-08	2		2022-10-25	1965
[truncated: 1,364 more rows]
